# Supplementary material for: Genetic differentiation in the southern population of the Fathead Minnow Pimephales promelas Rafinesque (Actinopterygii: Cyprinidae)
Source: PeerJ. 2019 Apr 29;7:e6224. doi: 10.7717/peerj.6224 (PMC6497047; doi:10.7717/peerj.6224)
Supplement: Supplemental Information 1 [file peerj-07-6224-s004.fas]

>7876_cabull_Yaqui            
GCAGCCTACGAAAGACTCACCCACTAATAAAAATCGCTAATGGTGCACTAGTTGACCTCCCAACACCATCTAATATCTCAGCATTGTGAAACTTCGGGTCGCTCCTAGGACTATGCTTAATTACTCAGATCCTAACCGGACTATTCCTTGCAATGCATTACACCTCTGATATCTCTACCGCATTTTCGTCCGTCACACACATCTGCCGAGATGTAAATTACGGCTGACTCATCCGAAATATACATGCCAATGGCGCATCATTTTTCTTCATCTGTATTTACATGCATATTGCCCGCGGCCTTTACTACGGGTCCTACCTTTATAAGGAGACTTGAAATATTGGAGTCGTACTACTCCTTCTAGTTATAATAACAGCCTTTGTGGGCTATGTACTCCCGTGGGGCCAAATATCCTTTTGAGGTGCCACAGTCATTACAAATCTTCTGTCAGCAGTACCCTATATGGGAGACACTCTCGTACAATGAATTTGAGGGGGTTTTTCAGTAGACAACGCGACATTAACACGATTCTTCGCCTTCCACTTTCTGTTTCCATTTGTAATCGCCGGTGCCACTGTCCTTCACCTACTATTCCTCCACGAAACAGGATCAAATAACCCTGCCGGACTAAACTCTGACGCAGACAAAATCTCCTTCCACCCTTACTTCTCTTACAAAGACCTCCTCGGCTTCGTCCTAATACTTCTAGCTCTTACATCCCTAACCCTGTTCTCCCCCACCCTGCTTGGCGACCCAGAGAACTTCACCCCGGCAAACCCGCTCGTCACCCCACCTCACATTCAACCCGAATGATACTTCCTGTTTGCCTACGCCATTTTACGATCTATTCCAAACAAGTTAGGAGGAGTCCTAGCGCTACTATTTAGTATCCTAGTACTACTTGTAGTCCCAATCTTACATACATCAAAACAACGGGGACTAACCTTCCGCCCCATCACCCAATTTCTATTCTGAACCCTGGTCGCAGATATAATTATTTTAACATGAATTGGGGGGCATACCTGTAGAACACCCCTACATCATCATTGG
>7875_cabull_Yaqui            
GCAGCCTACGAAAGACTCACCCACTAATAAAAATCGCTAATGGTGCACTAGTTGACCTCCCAACACCATCTAATATCTCAGCATTGTGAAACTTCGGGTCGCTCCTAGGACTATGCTTAATTACTCAGATCCTAACCGGACTATTCCTTGCAATGCATTACACCTCTGATATCTCTACCGCATTTTCGTCCGTCACACACATCTGCCGAGATGTAAATTACGGCTGACTCATCCGAAATATACATGCCAATGGCGCATCATTTTTCTTCATCTGTATTTACATGCATATTGCCCGCGGCCTTTACTACGGGTCCTACCTTTATAAGGAGACTTGAAATATTGGAGTCGTACTACTCCTTCTAGTTATAATAACAGCCTTTGTGGGCTATGTACTCCCGTGGGGCCAAATATCCTTTTGAGGTGCCACAGTCATTACAAATCTTCTGTCAGCAGTACCCTATATGGGAGACACTCTCGTACAATGAATTTGAGGGGGTTTTTCAGTAGACAACGCGACATTAACACGATTCTTCGCCTTCCACTTTCTGTTTCCATTTGTAATCGCCGGTGCCACTGTCCTTCACCTACTATTCCTCCACGAAACAGGATCAAATAACCCTGCCGGACTAAACTCTGACGCAGACAAAATCTCCTTCCACCCTTACTTCTCTTACAAAGACCTCCTCGGCTTCGTCCTAATACTTCTAGCTCTTACATCCCTAACCCTGTTCTCCCCCACCCTGCTTGGCGACCCAGAGAACTTCACCCCGGCAAACCCGCTCGTCACCCCACCTCACATTCAACCCGAATGATACTTCCTGTTTGCCTACGCCATTTTACGATCTATTCCAAACAAGTTAGGAGGAGTCCTAGCGCTACTATTTAGTATCCTAGTACTACTTGTAGTCCCAATCTTACATACATCAAAACAACGGGGACTAACCTTCCGCCCCATCACCCAATTTCTATTCTGAACCCTGGTCGCAGATATAATTATTTTAACATGAATTGGGGGGCATACCTGTAGAACACCCCTACATCATCATTGG
>7877_cabull_Yaqui            
GCAGCCTACGAAAGACTCACCCACTAATAAAAATCGCTAATGGTGCACTAGTTGACCTCCCAACACCATCTAATATCTCAGCATTGTGAAACTTCGGGTCGCTCCTAGGACTATGCTTAATTACTCAGATCCTAACCGGACTATTCCTTGCAATGCATTACACCTCTGATATCTCTACCGCATTTTCGTCCGTCACACACATCTGCCGAGATGTAAATTACGGCTGACTCATCCGAAATATACATGCCAATGGCGCATCATTTTTCTTCATCTGTATTTACATGCATATTGCCCGCGGCCTTTACTACGGGTCCTACCTTTATAAGGAGACTTGAAATATTGGAGTCGTACTACTCCTTCTAGTTATAATAACAGCCTTTGTGGGCTATGTACTCCCGTGGGGCCAAATATCCTTTTGAGGTGCCACAGTCATTACAAATCTTCTGTCAGCAGTACCCTATATGGGAGACACTCTCGTACAATGAATTTGAGGGGGTTTTTCAGTAGACAACGCGACATTAACACGATTCTTCGCCTTCCACTTTCTGTTTCCATTTGTAATCGCCGGTGCCACTGTCCTTCACCTACTATTCCTCCACGAAACAGGATCAAATAACCCTGCCGGACTAAACTCTGACGCAGACAAAATCTCCTTCCACCCTTACTTCTCTTACAAAGACCTCCTCGGCTTCGTCCTAATACTTCTAGCTCTTACATCCCTAACCCTGTTCTCCCCCACCCTGCTTGGCGACCCAGAGAACTTCACCCCGGCAAACCCGCTCGTCACCCCACCTCACATTCAACCCGAATGATACTTCCTGTTTGCCTACGCCATTTTACGATCTATTCCAAACAAGTTAGGAGGAGTCCTAGCGCTACTATTTAGTATCCTAGTACTACTTGTAGTCCCAATCTTACATACATCAAAACAACGGGGACTAACCTTCCGCCCCATCACCCAATTTCTATTCTGAACCCTGGTCGCAGATATAATTATTTTAACATGAATTGGGGGGCATACCTGTAGAACACCCCTACATCATCATTGG
>7873_cabull_Yaqui            
GCAGCCTACGAAAGACTCACCCACTAATAAAAATCGCTAATGGTGCACTAGTTGACCTCCCAACACCATCTAATATCTCAGCATTGTGAAACTTCGGGTCGCTCCTAGGACTATGCTTAATTACTCAGATCCTAACCGGACTATTCCTTGCAATGCATTACACCTCTGATATCTCTACCGCATTTTCGTCCGTCACACACATCTGCCGAGATGTAAATTACGGCTGACTCATCCGAAATATACATGCCAATGGCGCATCATTTTTCTTCATCTGTATTTACATGCATATTGCCCGCGGCCTTTACTACGGGTCCTACCTTTATAAGGAGACTTGAAATATTGGAGTCGTACTACTCCTTCTAGTTATAATAACAGCCTTTGTGGGCTATGTACTCCCGTGGGGCCAAATATCCTTTTGAGGTGCCACAGTCATTACAAATCTTCTGTCAGCAGTACCCTATATGGGAGACACTCTCGTACAATGAATTTGAGGGGGTTTTTCAGTAGACAACGCGACATTAACACGATTCTTCGCCTTCCACTTTCTGTTTCCATTTGTAATCGCCGGTGCCACTGTCCTTCACCTACTATTCCTCCACGAAACAGGATCAAATAACCCTGCCGGACTAAACTCTGACGCAGACAAAATCTCCTTCCACCCTTACTTCTCTTACAAAGACCTCCTCGGCTTCGTCCTAATACTTCTAGCTCTTACATCCCTAACCCTGTTCTCCCCCACCCTGCTTGGCGACCCAGAGAACTTCACCCCGGCAAACCCGCTCGTCACCCCACCTCACATTCAACCCGAATGATACTTCCTGTTTGCCTACGCCATTTTACGATCTATTCCAAACAAGTTAGGAGGAGTCCTAGCGCTACTATTTAGTATCCTAGTACTACTTGTAGTCCCAATCTTACATACATCAAAACAACGGGGACTAACCTTCCGCCCCATCACCCAATTTCTATTCTGAACCCTGGTCGCAGATATAATTATTTTAACATGAATTGGGGGGCATACCTGTAGAACACCCCTACATCATCATTGG
>7874_cabull_Yaqui            
GCAGCCTACGAAAGACTCACCCACTAATAAAAATCGCTAATGGTGCACTAGTTGACCTCCCAACACCATCTAATATCTCAGCATTGTGAAACTTCGGGTCGCTCCTAGGACTATGCTTAATTACTCAGATCCTAACCGGACTATTCCTTGCAATGCATTACACCTCTGATATCTCTACCGCATTTTCGTCCGTCACACACATCTGCCGAGATGTAAATTACGGCTGACTCATCCGAAATATACATGCCAATGGCGCATCATTTTTCTTCATCTGTATTTACATGCATATTGCCCGCGGCCTTTACTACGGGTCCTACCTTTATAAGGAGACTTGAAATATTGGAGTCGTACTACTCCTTCTAGTTATAATAACAGCCTTTGTGGGCTATGTACTCCCGTGGGGCCAAATATCCTTTTGAGGTGCCACAGTCATTACAAATCTTCTGTCAGCAGTACCCTATATGGGAGACACTCTCGTACAATGAATTTGAGGGGGTTTTTCAGTAGACAACGCGACATTAACACGATTCTTCGCCTTCCACTTTCTGTTTCCATTTGTAATCGCCGGTGCCACTGTCCTTCACCTACTATTCCTCCACGAAACAGGATCAAATAACCCTGCCGGACTAAACTCTGACGCAGACAAAATCTCCTTCCACCCTTACTTCTCTTACAAAGACCTCCTCGGCTTCGTCCTAATACTTCTAGCTCTTACATCCCTAACCCTGTTCTCCCCCACCCTGCTTGGCGACCCAGAGAACTTCACCCCGGCAAACCCGCTCGTCACCCCACCTCACATTCAACCCGAATGATACTTCCTGTTTGCCTACGCCATTTTACGATCTATTCCAAACAAGTTAGGAGGAGTCCTAGCGCTACTATTTAGTATCCTAGTACTACTTGTAGTCCCAATCTTACATACATCAAAACAACGGGGACTAACCTTCCGCCCCATCACCCAATTTCTATTCTGAACCCTGGTCGCAGATATAATTATTTTAACATGAATTGGGGGGCATACCTGGAGAACACCCCTACATCATCATTGG
>7882_cabull_Yaqui            
GCAGCCTACGAAAGACTCACCCACTAATAAAAATCGCTAATGGTGCACTAGTTGACCTCCCAACACCATCTAATATCTCAGCATTGTGAAACTTCGGGTCGCTCCTAGGACTATGCTTAATTACTCAGATCCTAACCGGACTATTCCTTGCAATGCATTACACCTCTGATATCTCTACCGCATTTTCGTCCGTCACACACATCTGCCGAGATGTAAATTACGGCTGACTCATCCGAAATATACATGCCAATGGCGCATCATTTTTCTTCATCTGTATTTACATGCATATTGCCCGCGGCCTTTACTACGGGTCCTACCTTTATAAGGAGACTTGAAATATTGGAGTCGTACTACTCCTTCTAGTTATAATAACAGCCTTTGTGGGCTATGTACTCCCGTGGGGCCAAATATCCTTTTGAGGTGCCACAGTCATTACAAATCTTCTGTCAGCAGTACCCTATATGGGAGACACTCTCGTACAATGAATTTGAGGGGGTTTTTCAGTAGACAACGCGACATTAACACGATTCTTCGCCTTCCACTTTCTGTTTCCATTTGTAATCGCCGGTGCCACTGTCCTTCACCTACTATTCCTCCACGAAACAGGATCAAATAACCCTGCCGGACTAAACTCTGACGCAGACAAAATCTCCTTCCACCCTTACTTCTCTTACAAAGACCTCCTCGGCTTCGTCCTAATACTTCTAGCTCTTACATCCCTAACCCTGTTCTCCCCCACCCTGCTTGGCGACCCAGAGAACTTCACCCCGGCAAACCCGCTCGTCACCCCACCTCACATTCAACCCGAATGATACTTCCTGTTTGCCTACGCCATTTTACGATCTATTCCAAACAAGTTAGGAGGAGTCCTAGCGCTACTATTTAGTATCCTAGTACTACTTGTAGTCCCAATCTTACATACATCAAAACAACGGGGACTAACCTTCCGCCCCATCACCCAATTTCTATTCTGAACCCTGGTCGCAGATATAATTATTTTAACATGAATTGGGGGGCATACCTGTAGAACACCCCTACATCATCATTGG
>6044_abas_Nazas              
GCAGCCTACGAAAGACCCACCCACTAATAAAAATCGCTAATGGTGCACTAGTTGACCTCCCAACACCGTCTAATATCTCAGCATTGTGAAACTTCGGATCTCTCCTAGGACTGTGCTTGATTACTCAGATCTTAACCGGACTATTCCTTGCAATACATTACACCTCTGATATCTCTACCGCATTTTCATCCGTCACACACATCTGTCGAGATGTAAATTATGGCTGACTCATCCGGAATATACATGCCAATGGCGCATCATTTTTCTTCATCTGTATCTACATACATATCGCCCGCGGCCTTTACTACGGGTCCTACCTCTATAAGGAGACTTGAAGCATTGGAGTTGTACTACTCCTTCTAGTTATAATAACAGCCTTTGTAGGTTATGTACTCCCCTGGGGCCAAATATCCTTTTGAGGTGCCACAGTCATTACAAATCTTCTGTCAGCAGTACCCTATATAGGTGATACTCTAGTACAATGAATTTGAGGGGGCTTTTCAGTAGACAACGCAACATTAACACGATTCTTCGCCTTCCACTTCCTGTTTCCATTTGTAATCGCCGGTGCCACTGTCCTTCACCTACTATTCCTCCACGAGACAGGCTCAAATAACCCTGCTGGGCTAAACTCTGACGCAGACAAAATCTCCTTCCACCCCTACTTCTCCTATAAAGACCTCCTCGGCTTCGTCCTAATACTACTAGCTCTAACATCCCTAACCCTGTTCTCTCCGACCCTGCTTGGCGACCCAGAGAACTTCACCCCGGCAAACCCGCTCGTCACTCCACCTCACATTCAACCCGAGTGATACTTCCTGTTTGCCTACGCCATTCTACGGTCTATTCCAAACAAATTAGGAGGAGTCCTAGCACTGCTATTCAGTATCCTAGTACTACTTGTAGTCCCAATTTTACATACATCAAAACAACGAGGACTAACCTTCCGTCCAATCACCCAATTTCTATTCTGAACCCTAATCGCAGATATAATTATTTTAACATGAATTGGGGGGCATACCTGTAGAACACCCATACTTCATCATTGG
>6045_abas_Nazas              
GCAGCCTACGAAAGACCCACCCACTAATAAAAATCGCTAATGGTGCACTAGTTGACCTCCCAACACCGTCTAATATCTCAGCATTGTGAAACTTCGGATCTCTCCTAGGACTGTGCTTGATTACTCAGATCTTAACCGGACTATTCCTTGCAATACATTACACCTCTGATATCTCTACCGCATTTTCATCCGTCACACACATCTGTCGAGATGTAAATTATGGCTGACTCATCCGGAATATACATGCCAATGGCGCATCATTTTTCTTCATCTGTATCTACATACATATCGCCCGCGGCCTTTACTACGGGTCCTACCTCTATAAGGAGACTTGAAGCATTGGAGTTGTACTACTCCTTCTAGTTATAATAACAGCCTTTGTAGGTTATGTACTCCCCTGGGGCCAAATATCCTTTTGAGGTGCCACAGTCATTACAAATCTTCTGTCAGCAGTACCCTATATAGGTGATACTCTAGTACAATGAATTTGAGGGGGCTTTTCAGTAGACAACGCAACATTAACACGATTCTTCGCCTTCCACTTCCTGTTTCCATTTGTAATCGCCGGTGCCACTGTCCTTCACCTACTATTCCTCCACGAGACAGGCTCAAATAACCCTGCTGGGCTAAACTCTGACGCAAACAAAATCTCCTTCCACCCTTACTTCTCCTATAAAGACCTCCTCGGCTTCGTCCTAATACTACTAGCTCTAACATCCCTAACCCTGTTCTCTCCGACCCTGCTTGGCGACCCAGAGAACTTCACCCCGGCAAACCCGCTCGTCACTCCACCTCACATTCAACCCGAGTGATACTTCCTGTTTGCCTACGCCATTCTACGGTCTATTCCAAACAAATTAGGAGGAGTCCTAGCACTGCTATTCAGTATCCTAGTACTACTTGTAGTCCCAATTTTACATACATCAAAACAACGAGGACTAACCTTCCGTCCAATCACCCAATTTCTATTCTGAACCCTAATCGCAGATATAATTATTTTAACATGAATTGGGGGGCATACCTGTAGAACACCCATACATCATCATTGG
>6531_pnal_Nazas              
GCAGCCTACGAAAGACCCACCCACTAATAAAAATCGCTAATGGTGCACTAGTTGACCTCCCAACACCGTCTAATATCTCAGCATTGTGAAACTTCGGATCTCTCCTAGGACTGTGCTTGATTACTCAGATCTTAACCGGACTATTCCTTGCAATACATTACACCTCTGATATCTCTACCGCATTTTCATCCGTCACACACATCTGTCGAGATGTAAATTATGGCTGACTCATCCGGAATATACATGCCAATGGCGCATCATTTTTCTTCATCTGTATCTACATACATATCGCCCGCGGCCTTTACTACGGGTCCTACCTCTATAAGGAGACTTGAAGCATTGGAGTTGTACTACTCCTTCTAGTTATAATAACAGCCTTTGTAGGTTATGTACTCCCCTGGGGCCAAATATCCTTTTGAGGTGCCACAGTCATTACAAATCTTCTGTCAGCAGTACCCTATATAGGTGATACTCTAGTACAATGAATTTGAGGGGGCTTTTCAGTAGACAACGCAACATTAACACGATTCTTCGCCTTCCACTTCCTGTTTCCATTTGTAATCGCCGGTGCCACTGTCCTTCACCTACTATTCCTCCACGAGACAGGCTCAAATAACCCTGCTGGGCTAAACTCTGACGCAGACAAAATCTCCTTCCACCCCTACTTCTCCTATAAAGACCTCCTCGGCTTCGTCCTAATACTACTAGCTCTAACATCCCTAACCCTGTTCTCTCCGACCCTGCTTGGCGACCCAGAGAACTTCACCCCGGCAAACCCGCTCGTCACTCCACCTCACATTCAACCCGAGTGATACTTCCTGTTTGCCTACGCCATTCTACGGTCTATTCCAAACAAATTAGGAGGAGTCCTAGCACTGCTATTCAGTATCCTAGTACTACTTGTAGTCCCAATTTTACATACATCAAAACAACGAGGACTAACCTTCCGTCCAATCACCCAATTTCTATTCTGAACCCTAATCGCAGATATAATTATTTTAACATGAATTGGGGGGCATACCTGTAGAACACCCATACATCATCATTGG
>6532_pnal_Nazas              
GCAGCCTACGAAAGACCCACCCACTAATAAAAATCGCTAATGGTGCACTAGTTGACCTCCCAACACCGTCTAATATCTCAGCATTGTGAAACTTCGGATCTCTCCTAGGACTGTGCTTGATTACTCAGATCTTAACCGGACTATTCCTTGCAATACATTACACCTCTGATATCTCTACCGCATTTTCATCCGTCACACACATCTGTCGAGATGTAAATTATGGCTGACTCATCCGGAATATACATGCCAATGGCGCATCATTTTTCTTCATCTGTATCTACATACATATCGCCCGCGGCCTTTACTACGGGTCCTACCTCTATAAGGAGACTTGAAGCATTGGAGTTGTACTACTCCTTCTAGTTATAATAACAGCCTTTGTAGGTTATGTACTCCCCTGGGGCCAAATATCCTTTTGAGGTGCCACAGTCATTACAAATCTTCTGTCAGCAGTACCCTATATAGGTGATACTCTAGTACAATGAATTTGAGGGGGCTTTTCAGTAGACAACGCAACATTAACACGATTCTTCGCCTTCCACTTCCTGTTTCCATTTGTAATCGCCGGTGCCACTGTCCTTCACCTACTATTCCTCCACGAGACAGGCTCAAATAACCCTGCTGGGCTAAACTCTGACGCAGACAAAATCTCCTTCCACCCCTACTTCTCCTATAAAGACCTCCTCGGCTTCGTCCTAATACTACTAGCTCTAACATCCCTAACCCTGTTCTCTCCGACCCTGCTTGGCGACCCAGAGAACTTCACCCCGGCAAACCCGCTCGTCACTCCACCTCACATTCAACCCGAGTGATACTTCCTGTTTGCCTACGCCATTCTACGGTCTATTCCAAACAAATTAGGAGGAGTCCTAGCACTGCTATTCAGTATCCTAGTACTACTTGTAGTCCCAATTTTACATACATCAAAACAACGAGGACTAACCTTCCGTCCAATCACCCAATTTCTATTCTGAACCCTAATCGCAGATATAATTATTTTAACATGAATTGGGGGGCATACCTGTAGAACACCCATACATCATCATTGG
>6895_cova_Nazas              
GCAGCCTACGAAAGACCCACCCACTAATAAAAATCGCTAATGGTGCACTAGTTGACCTCCCAACACCGTCTAATATCTCAGCATTGTGAAACTTCGGATCTCTCCTAGGACTGTGCTTGATTACTCAGATCTTAACCGGACTATTCCTTGCAATACATTACACCTCTGATATCTCTACCGCATTTTCATCCGTCACACACATCTGTCGAGATGTAAATTATGGCTGACTCATCCGGAATATACATGCCAATGGCGCATCATTTTTCTTCATCTGTATCTACATACATATCGCCCGCGGCCTTTACTACGGGTCCTACCTCTATAAGGAGACTTGAAGCATTGGAGTTGTACTACTCCTTCTAGTTATAATAACAGCCTTTGTGGGTTATGTACTCCCCTGGGGCCAAATATCCTTTTGAGGTGCCACAGTCATTACAAATCTTCTGTCAGCAGTACCCTATATAGGTGATACTTTAGTACAATGAATTTGAGGGGGCTTTTCAGTAGACAACGCAACATTAACGCGATTCTTCGCCTTCCACTTCCTGTTTCCATTTGTAATCGCCGGTGCCACTGTCCTTCACCTACTATTCCTCCACGAGACAGGCTCGAATAACCCTGCTGGACTAAACTCTGACGCGGACAAAATCTCCTTCCACCCTTACTTCTCCTATAAAGACCTCCTCGGCTTCGTCCTAATACTACTAGCTCTAACATCCCTAACCCTGTTCTCTCCGACCCTGCTTGGCGACCCAGAAAACTTCACCCCGGCAAACCCGCTCGTCACTCCACCTCACATTCAACCCGAGTGATACTTCCTGTTTGCCTACGCCATTCTACGGTCTATTCCAAACAAATTAGGAGGAGTCCTAGCACTGCTATTCAGTATCCTAGTACTACTGGTAGTCCCAATTTTACATACATCAAAACAACGAGGACTAACCTTCCGTCCAATCACCCAATTTCTATTCTGAACCCTAGTCGCAGATATAATTATTTTAACATGAATTGGGGGGCATACCTGTAGAACACCCATACATCATCATTGG
>6113_jico_Nazas              
GCAGCCTACGAAAGACCCACCCACTAATAAAAATCGCTAATGGTGCACTAGTTGACCTCCCAACACCGTCTAATATCTCAGCATTGTGAAACTTCGGATCTCTCCTAGGACTGTGCTTGATTACTCAGATCTTAACCGGACTATTCCTTGCAATACATTACACCTCTGATATCTCTACCGCATTTTCATCCGTCACACACATCTGTCGAGATGTAAATTATGGCTGACTCATCCGGAATATACATGCCAATGGCGCATCATTTTTCTTCATCTGTATCTACATACATATCGCCCGCGGCCTTTACTACGGGTCCTACCTCTATAAGGAGACTTGAAGCATTGGAGTTGTACTACTCCTTCTAGTTATAATAACAGCCTTTGTAGGTTATGTACTCCCCTGGGGCCAAATATCCTTTTGAGGTGCCACAGTCATTACAAATCTTCTGTCAGCAGTACCCTATATAGGTGATACTCTAGTACAATGAATTTGAGGGGGCTTTTCAGTAGACAACGCAACATTAACACGATTCTTCGCCTTCCACTTCCTGTTTCCATTTGTAATCGCCGGTGCCACTGTCCTTCACCTACTATTCCTCCACGAGACAGGCTCAAATAACCCTGCTGGGCTAAACTCTGACGCAAACAAAATCTCCTTCCACCCCTACTTCTCCTATAAAGACCTCCTCGGCTTCGTCCTAATACTACTAGCTCTAACATCCCTAACCCTGTTCTCTCCGACCCTGCTTGGCGACCCAGAGAACTTCACCCCGGCAAACCCGCTCGTCACTCCACCTCACATTCAACCCGAGTGATACTTCCTGTTTGCCTACGCCATTCTACGGTCTATTCCAAACAAATTAGGAGGAGTCCTAGCACTGCTATTCAGTATCCTAGTACTACTTGTAGTCCCAATTTTACATACATCAAAACAACGAGGACTAACCTTCCGTCCAATCACCCAATTTCTATTCTGAACCCTAATCGCAGATATAATTATTTTAACATGAATTGGGGGGCATACCTGTAGAACACCCATACATCATCATTGG
>6114_jico_Nazas              
GCAGCCTACGAAAGACCCACCCACTAATAAAAATCGCTAATGGTGCACTAGTTGACCTCCCAACACCGTCTAATATCTCAGCATTGTGAAACTTCGGATCTCTCCTAGGACTGTGCTTGATTACTCAGATCTTAACCGGACTATTCCTTGCAATACATTACACCTCTGATATCTCTACCGCATTTTCATCCGTCACACACATCTGTCGAGATGTAAATTATGGCTGACTCATCCGGAATATACATGCCAATGGCGCATCATTTTTCTTCATCTGTATCTACATACATATCGCCCGCGGCCTTTACTACGGGTCCTACCTCTATAAGGAGACTTGAAGCATTGGAGTTGTACTACTCCTTCTAGTTATAATAACAGCCTTTGTGGGTTATGTACTCCCCTGGGGCCAAATATCCTTTTGAGGTGCCACAGTCATTACAAATCTTCTGTCAGCAGTACCCTATATAGGTGATACTTTAGTACAATGAATTTGAGGGGGCTTTTCAGTAGACAACGCAACATTAACGCGATTCTTCGCCTTCCACTTCCTGTTTCCATTTGTAATCGCCGGTGCCACTGTCCTTCACCTACTATTCCTCCACGAGACAGGCTCAAATAACCCTGCTGGACTAAACTCTGACGCAGACAAAATCTCCTTCCACCCTTACTTCTCCTATAAAGACCTCCTCGGCTTCGTCCTAATACTACTAGCTCTAACATCCCTAACCCTGTTCTCTCCGACCCTGCTTGGCGACCCAGAAAACTTCACCCCGGCAAACCCGCTCGTCACTCCACCTCACATTCAACCCGAGTGATACTTCCTGTTTGCCTACGCCATTCTACGGTCTATTCCAAACAAATTAGGAGGAGTCCTAGCACTGCTATTCAGTATCCTAGTACTACTGGTAGTCCCAATTTTACATACATCAAAACAACGAGGACTAACCTTCCGTCCAATCACCCAATTTCTATTCTGAACCCTAGTCGCAGATATAATTATTTTAACATGAATTGGGGGGCATACCTGTAGAACACCCATACATCATCATTGG
>6894_cova_Nazas              
GCAGCCTACGAAAGACCCACCCACTAATAAAAATCGCTAATGGTGCACTAGTTGACCTCCCAACACCGTCTAATATCTCAGCATTGTGAAACTTCGGATCTCTCCTAGGACTGTGCTTGATTACTCAGATCTTAACCGGACTATTCCTTGCAATACATTACACCTCTGATATCTCTACCGCATTTTCATCCGTCACACACATCTGTCGAGATGTAAATTATGGCTGACTCATCCGGAATATACATGCCAATGGCGCATCATTTTTCTTCATCTGTATCTACATACATATCGCCCGCGGCCTTTACTACGGGTCCTACCTCTATAAGGAGACTTGAAGCATTGGAGTTGTACTACTCCTTCTAGTTATAATAACAGCCTTTGTGGGTTATGTACTCCCCTGGGGCCAAATATCCTTTTGAGGTGCCACAGTCATTACAAATCTTCTGTCAGCAGTACCCTATATAGGTGATACTTTAGTACAATGAATTTGAGGGGGCTTTTCAGTAGACAACGCAACATTAACGCGATTCTTCGCCTTCCACTTCCTGTTTCCATTTGTAATCGCCGGTGCCACTGTCCTTCACCTACTATTCCTCCACGAGACAGGCTCGAATAACCCTGCTGGACTAAACTCTGACGCGGACAAAATCTCCTTCCACCCTTACTTCTCCTATAAAGACCTCCTCGGCTTCGTCCTAATACTACTAGCTCTAACATCCCTAACCCTGTTCTCTCCGACCCTGCTTGGCGACCCAGAAAACTTCACCCCGGCAAACCCGCTCGTCACTCCACCTCACATTCAACCCGAGTGATACTTCCTGTTTGCCTACGCCATTCTACGGTCTATTCCAAACAAATTAGGAGGAGTCCTAGCACTGCTATTCAGTATCCTAGTACTACTGGTAGTCCCAATTTTACATACATCAAAACAACGAGGACTAACCTTCCGTCCAATCACCCAATTTCTATTCTGAACCCTAGTCGCAGATATAATTATTTTAACATGAATTGGGGGGCATACCTGTAGAACACCCATACATCATCATTGG
>6955_vcor_Conchos            
GCAGCCTACGAAAGACCCACCCACTAATAAAAATCGCTAATGGTGCACTAGTTGACCTCCCAACACCGTCTAATATCTCAGCATTGTGAAACTTCGGATCTCTCCTAGGACTGTGCTTGATTACTCAGATCTTAACCGGACTATTCCTTGCAATACATTACACCTCTGATATCTCTACCGCATTTTCATCCGTCACACACATCTGTCGAGATGTAAATTATGGCTGACTCATCCGGAATATACATGCCAATGGCGCATCATTTTTCTTCATCTGTATCTACATACATATCGCCCGCGGCCTTTACTACGGGTCCTACCTCTATAAGGAGACTTGAAGCATTGGAGTTGTACTACTCCTTCTAGTTATAATAACAGCCTTTGTGGGTTATGTACTCCCCTGGGGCCAAATATCCTTTTGAGGTGCCACAGTCATTACAAATCTTCTGTCAGCAGTACCCTATATAGGTGATACTTTAGTACAATGAATTTGAGGGGGCTTTTCAGTAGACAACGCAACATTAACGCGATTCTTCGCCTTCCACTTCCTGTTTCCATTTGTAATCGCCGGTGCCACTGTCCTTCACCTACTATTCCTCCACGAGACAGGCTCAAATAACCCTGCTGGACTAAACTCTGACGCAGACAAAATCTCCTTCCACCCTTACTTCTCCTATAAAGACCTCCTCGGCTTCGTCCTAATACTACTAGCTCTAACATCCCTAACCCTGTTCTCTCCGACCCTGCTTGGCGACCCAGAAAACTTCACCCCGGCAAACCCACTCGTCACTCCACCTCACATTCAACCCGAGTGATACTTCCTGTTTGCCTACGCCATTCTACGGTCTATTCCAAACAAATTAGGAGGAGTCCTAGCACTGCTATTCAGTATCCTAGTACTACTGGTAGTCCCAATTTTACATACATCAAAACAACGAGGACTAACCTTCCGTCCAATCACCCAATTTCTATTCTGAACCCTAGTCGCAGATATAATTATTTTAACATGAATTGGGGGGCATACCTGTAGAACACCCATACATCATCATTGG
>6956_vcor_Conchos            
GCAGCCTACGAAAGACCCACCCACTAATAAAAATCGCTAATGGTGCACTAGTTGACCTCCCAACACCGTCTAATATCTCAGCATTGTGAAACTTCGGATCTCTCCTAGGACTGTGCTTGATTACTCAGATCTTAACCGGACTATTCCTTGCAATACATTACACCTCTGATATCTCTACCGCATTTTCATCCGTCACACACATCTGTCGAGATGTAAATTATGGCTGACTCATCCGGAATATACATGCCAATGGCGCATCATTTTTCTTCATCTGTATCTACATACATATCGCCCGCGGCCTTTACTACGGGTCCTACCTCTATAAGGAGACTTGAAGCATTGGAGTTGTACTACTCCTTCTAGTTATAATAACAGCCTTTGTGGGTTATGTACTCCCCTGGGGCCAAATATCCTTTTGAGGTGCCACAGTCATTACAAATCTTCTGTCAGCAGTACCCTATATAGGTGATACTTTAGTACAATGAATTTGAGGGGGCTTTTCAGTAGACAACGCAACATTAACGCGATTCTTCGCCTTCCACTTCCTGTTTCCATTTGTAATCGCCGGTGCCACTGTCCTTCACCTACTATTCCTCCACGAGACAGGCTCAAATAACCCTGCTGGACTAAACTCTGACGCAGACAAAATCTCCTTCCACCCTTACTTCTCCTATAAAGACCTCCTCGGCTTCGTCCTAATACTACTAGCTCTAACATCCCTAACCCTGTTCTCTCCGACCCTGCTTGGCGACCCAGAAAACTTCACCCCGGCAAACCCACTCGTCACTCCACCTCACATTCAACCCGAGTGATACTTCCTGTTTGCCTACGCCATTCTACGGTCTATTCCAAACAAATTAGGAGGAGTCCTAGCACTGCTATTCAGTATCCTAGTACTACTGGTAGTCCCAATTTTACATACATCAAAACAACGAGGACTAACCTTCCGTCCAATCACCCAATTTCTATTCTGAACCCTAGTCGCAGATATAATTATTTTAACATGAATTGGGGGGCATACCTGTAGAACACCCATACATCATCATTGG
>7015_porv_Conchos            
GCAGCCTACGAAAGACCCACCCACTAATAAAAATCGCTAATGGTGCACTAGTTGACCTCCCAACACCGTCTAATATCTCAGCATTGTGAAACTTCGGATCTCTCCTAGGACTGTGCTTGATTACTCAGATCTTAACCGGACTATTCCTTGCAATACATTACACCTCTGATATCTCTACCGCATTTTCATCCGTCACACACATCTGTCGAGATGTAAATTATGGCTGACTCATCCGGAATATACATGCCAATGGCGCATCATTTTTCTTCATCTGTATCTACATACATATCGCCCGCGGCCTTTACTACGGGTCCTACCTCTATAAGGAGACTTGAAGCATTGGAGTTGTACTACTCCTTCTAGTTATAATAACAGCCTTTGTAGGTTATGTACTCCCCTGGGGCCAAATATCCTTTTGAGGTGCCACAGTCATTACAAATCTTCTGTCAGCAGTACCCTATATAGGTGATACTCTAGTACAATGAATTTGAGGGGGCTTTTCAGTAGACAACGCAACATTAACACGATTCTTCGCCTTCCACTTCCTGTTTCCGTTTGTAATCGCCGGTGCCACTGTCCTTCACCTACTATTCCTCCACGAGACAGGCTCAAATAACCCTGCTGGGCTAAACTCTGACGCAGACAAAATCTCCTTCCACCCTTACTTCTCCTATAAAGACCTCCTCGGCTTCGTCCTAATACTACTAGCTCTAACATCCCTAACCCTGTTCTCTCCGACCCTGCTTGGCGACCCAGAGAACTTCACCCCGGCAAACCCGCTCGTCACTCCACCTCACATTCAACCCGAGTGATACTTCCTGTTTGCCTACGCCATTCTACGGTCTATTCCAAACAAATTAGGAGGAGTCCTAGCACTGCTATTCAGTATCCTAGTACTACTTGTAGTCCCAATTTTACATACATCAAAACAACGAGGACTAACCTTCCGTCCAATCACCCAATTTCTATTCTGAACCCTAATCGCAGATATAATTATTTTAACATGAATTGGGGGGCATACCTGTAGAACACCCATACATCATCATTGG
>7016_porv_Conchos            
GCAGCCTACGAAAGACCCACCCACTAATAAAAATCGCTAATGGTGCACTAGTTGACCTCCCAACACCGTCTAATATCTCAGCATTGTGAAACTTCGGATCTCTCCTAGGACTGTGCTTGATTACTCAGATCTTAACCGGACTATTCCTTGCAATACATTACACCTCTGATATCTCTACCGCATTTTCATCCGTCACACACATCTGTCGAGATGTAAATTATGGCTGACTCATCCGGAATATACATGCCAATGGCGCATCATTTTTCTTCATCTGTATCTACATACATATCGCCCGCGGCCTTTACTACGGGTCCTACCTCTATAAGGAGACTTGAAGCATTGGAGTTGTACTACTCCTTCTAGTTATAATAACAGCCTTTGTAGGTTATGTACTCCCCTGGGGCCAAATATCCTTTTGAGGTGCCACAGTCATTACAAATCTTCTGTCAGCAGTACCCTATATAGGTGATACTCTAGTACAATGAATTTGAGGGGGCTTTTCAGTAGACAACGCAACATTAACACGATTCTTCGCCTTCCACTTCCTGTTTCCGTTTGTAATCGCCGGTGCCACTGTCCTTCACCTACTATTCCTCCACGAGACAGGCTCAAATAACCCTGCTGGGCTAAACTCTGACGCAAACAAAATCTCCTTCCACCCTTACTTCTCCTATAAAGACCTCCTCGGCTTCGTCCTAATACTACTAGCTCTAACATCCCTAACCCTGTTCTCTCCGACCCTGCTTGGCGACCCAGAGAACTTCACCCCGGCAAACCCGCTCGTCACTCCACCTCACATTCAACCCGAGTGATACTTCCTGTTTGCCTACGCCATTCTACGGTCTATTCCAAACAAATTAGGAGGAGTCCTAGCACTGCTATTCAGTATCCTAGTACTACTTGTAGTCCCAATTTTACATACATCAAAACAACGAGGACTAACCTTCCGTCCAATCACCCAATTTCTATTCTGAGCCCTAATCGCAGATATAATTATTTTAACATGAATTGGGGGGCATACCTGTAGAACACCCATACTTCATCATTGG
>7728_cgrand_CGrandes         
GCAGCCTACGAAAGACCCACCCACTGATGAAAATTGCTAATGATGCACTAGTTGACCTCCCAACGCCATCTAATATTTCAGCACTATGAAACTTCGGATCTCTACTGGGATTATGCTTAATTACTCAAATCCTAACCGGTTTATTTCTAGCAATACACTACACCTCTGATATTTCTACCGCATTCTCATCCGTCACACATATTTGTCGGGATGTTAATTATGGCTGACTCATCCGAAATATACATGCCAACGGCGCATCATTTTTCTTCATCTGTATTTACATACACATTGCTCGTGGCCTTTATTACGGATCTTACCTCTACAAAGAAACCTGAAATATTGGAGTCGTACTACTTCTTCTCGTTATAATAACAGCCTTTGTAGGCTATGTACTCCCATGAGGGCAGATATCCTTCTGAGGTGCCACAGTCATTACAAATCTACTATCAGCGGTACCCTATATGGGAGATACCCTTGTACAATGAATTTGAGGGGGCTTTTCGGTGGATAATGCAACACTAACACGATTCTTCGCCTTCCACTTCCTATTCCCGTTCGTAATCGCCGGTGCAACTGTCCTCCACTTATTATTCCTACACGAAACAGGGTCAAACAACCCTGCCGGGCTAAACTCCGACGCAGACAAAATCTCTTTCCACCCCTATTTCTCTTACAAAGATCTCCTCGGCTTTGTTCTGATGCTGCTAGCCCTAACATCCCTCACCCTATTCGCCCCCAGTCTTCTTGGCGACCCAGAAAACTTCACCCCAGCAAACCCACTGGTTACTCCGCCACATATTCAACCCGAGTGATATTTCCTGTTTGCCTACGCTATTCTGCGATCTATTCCAAACAAACTAGGAGGGGTCCTAGCACTGCTATTTAGCATTCTAGTACTCTTTGTAGTCCCGATTTTACATACCTCAAAGCAACGAGGACTAACTTTCCGACCAATCACTCAATTCTTATTCTGAACCCTAGTGGCAGATATAATTATTTTAACATGAATTGGGGGGTATACCTGTAGAACACCCATATGTTATCATTGG
>7729_cgrand_CGrandes         
GCAGCCTACGAAAGACCCACCCACTGATGAAAATTGCTAATGGTGCACTAGTTGACCTCCCAACGCCATCTAATATTTCAGCACTATGAAACTTCGGATCTCTACTGGGATTATGCTTAATTACTCAAATCCTAACCGGTTTATTTCTAGCAATACACTACACCTCTGACATTTCTACCGCATTCTCATCCGTCACACATATTTGTCGGGACGTTAATTACGGCTGACTCATCCGAAATATACACGCCAACGGCGCATCATTTTTCTTCATCTGTATTTACATACACATTGCTCGTGGCCTTTATTACGGATCCTACCTCTACAAAGAAACCTGAAATATTGGAGTCGTACTACTTCTTCTCGTTATAATAACAGCCTTTGTAGGCTATGTACTCCCATGAGGGCAGATATCCTTCTGAGGTGCCACAGTCATTACAAATCTACTATCAGCGGTACCATATATGGGGGATACCCTTGTACAATGAATTTGAGGGGGCTTTTCAGTGGATAATGCAACACTAACACGATTCTTCGCCTTCCACTTCCTATTCCCATTTGTAATCGCCGGTGCAACTGTCCTCCACTTATTATTCCTACACGAAACAGGGTCAAACAACCCTGCCGGGCTAAACTCCGACGCAGACAAAATCTCTTTCCACCCCTACTTCTCTTACAAAGATCTCCTCGGCTTTGTTCTGATGTTGCTAGCCCTAACATCCCTCACCCTATTCGCCCCCACTCTTCTCGGCGACCCAGAAAACTTCACCCCAGCAAACCCACTGGTTACTCCGCCACATATTCAACCCGAGTGATATTTCCTGTTTGCCTACGCTATTCTGCGATCTATTCCAAACAAACTAGGAGGGGTCCTAGCACTGCTATTTAGCATTCTAGTACTCTTTGTAGTCCCGATTTTACATACCTCAAAGCAACGAGGACTAACTTTCCGACCAATCACTCAATTCTTATTCTGAACCCTAGTGGCAGATATAATTATTTTAACATGAATTGGGGGGTATACCTGTAGAACACCCATATGTTATCATTGG
>7725_cgrand_CGrandes         
GCAGCCTACGAAAGACCCACCCACTGATAAAAATTGCTAATGGTGCACTAGTTGACCTCCCAACGCCATCTAATATTTCAGCACTATGAAACTTCGGATCTCTACTGGGATTATGCTTAATTACTCAAATCCTAACCGGTTTATTTCTAGCAATACACTACACCTCTGACATTTCTACCGCATTCTCATCCGTCACACATATTTGTCGGGACGTTAATTACGGCTGACTCATCCGAAATATACACGCCAACGGCGCATCATTTTTCTTCATCTGTATTTACATACACATTGCTCGTGGCCTTTATTACGGATCCTACCTCTACAAAGAAACCTGAAATATTGGAGTCGTACTACTTCTTCTCGTTATAATAACAGCCTTTGTAGGCTATGTACTCCCATGAGGGCAGATATCCTTCTGAGGTGCCACAGTCATTACAAATCTACTATCAGCGGTACCATATATGGGGGATACCCTTGTACAATGAATTTGAGGGGGCTTTTCAGTGGATAATGCAACACTAACACGATTCTTCGCCTTCCACTTCCTATTCCCATTTGTAATCGCCGGTGCAACTGTCCTCCACTTATTATTCCTACACGAAACAGGGTCAAACAACCCTGCCGGGCTAAACTCCGACGCAGACAAAATCTCTTTCCACCCCTACTTCTCTTACAAAGATCTCCTCGGCTTTGTTCTGATGTTGCTAGCCCTAACATCCCTCACCCTATTCGCCCCCACTCTTCTTGGCGACCCAGAAAACTTCACCCCAGCAAACCCACTGGTTACTCCGCCACATATTCAACCCGAGTGATATTTCCTGTTTGCCTACGCTATTCTGCGATCTATCCCAAACAAACTAGGAGGAGTCCTAGCACTGCTATTTAGCATTCTAGTACTCTTTGTAGTCCCAATTTTACATACCTCAAAGCAACGAGGACTAACTTTCCGACCAATCACTCAATTCTTATTCTGAACCCTAGTGGCAGATATAATTATTTTAACATGAATTGGGGGGTATACCTGTAGAACACCCATATGTTATCATTGG
>7722_cgrand_CGrandes         
GCAGCCTACGAAAGACCCACCCACTGATAAAAATTGCTAATGGTGCACTAGTTGACCTCCCAACGCCATCTAATATTTCAGCACTATGAAACTTCGGATCTCTACTGGGATTATGCTTAATTACTCAAATCCTAACCGGTTTATTTCTAGCAATACACTACACCTCTGACATTTCTACCGCATTCTCATCCGTCACACATATTTGTCGGGACGTTAATTACGGCTGACTCATCCGAAATATACACGCCAACGGCGCATCATTTTTCTTCATCTGTATTTACATACACATTGCTCGTGGCCTTTATTACGGATCCTACCTCTACAAAGAAACCTGAAATATTGGAGTCGTACTACTTCTTCTCGTTATAATAACAGCCTTTGTAGGCTATGTACTCCCATGAGGGCAGATATCCTTCTGAGGTGCCACAGTCATTACAAATCTACTATCAGCGGTACCATATATGGGGGATACCCTTGTACAATGAATTTGAGGGGGCTTTTCAGTGGATAATGCAACACTAACACGATTCTTCGCCTTCCACTTCCTATTCCCATTTGTAATCGCCGGTGCAACTGTCCTCCACTTATTATTCCTACACGAAACAGGGTCAAACAACCCTGCCGGGCTAAACTCCGACGCAGACAAAATCTCTTTCCACCCCTACTTCTCTTACAAAGATCTCCTCGGCTTTGTTCTGATGTTGCTAGCCCTAACATCCCTCACCCTATTCGCCCCCACTCTTCTTGGCGACCCAGAAAACTTCACCCCAGCAAACCCACTGGTTACTCCGCCACATATTCAACCCGAGTGATATTTCCTGTTTGCCTACGCTATTCTGCGATCTATCCCAAACAAACTAGGAGGGGTCCTAGCACTGCTATTTAGCATTCTAGTACTCTTTGTAGTCCCAATTTTACATACCTCAAAGCAACGAGGACTAACTTTCCGACCAATCACTCAATTCTTATTCTGAACCCTAGTGGCAGATATAATTATTTTAACATGAATTGGGGGGTATACCTGTAGAACACCCATATGTTATCATTGG
>7721_cgrand_CGrandes         
GCAGCCTACGAAAGACCCACCCACTGATAAAAATTGCTAATGGTGCACTAGTTGACCTCCCAACGCCATCTAATATTTCAGCACTATGAAACTTCGGATCTCTACTGGGATTATGCTTAATTACTCAAATCCTAACCGGTTTATTTCTAGCAATACACTACACCTCTGACATTTCTACCGCATTCTCATCCGTCACACATATTTGTCGGGACGTTAATTACGGCTGACTCATCCGAAATATACACGCCAACGGCGCATCATTTTTCTTCATCTGTATTTACATACACATTGCTCGTGGCCTTTATTACGGATCCTACCTCTACAAAGAAACCTGAAATATTGGAGTCGTACTACTTCTTCTCGTTATAATAACAGCCTTTGTAGGCTATGTACTCCCATGAGGGCAGATATCCTTCTGAGGTGCCACAGTCATTACAAATCTACTATCAGCGGTACCATATATGGGGGATACCCTTGTACAATGAATTTGAGGGGGCTTTTCAGTGGATAATGCAACACTAACACGATTCTTCGCCTTCCACTTCCTATTCCCATTTGTAATCGCCGGTGCAACTGTCCTCCACTTATTATTCCTACACGAAACAGGGTCAAACAACCCTGCCGGGCTAAACTCCGACGCAGACAAAATCTCTTTCCACCCCTACTTCTCTTACAAAGATCTCCTCGGCTTTGTTCTGATGTTGCTAGCCCTAACATCCCTCACCCTATTCGCCCCCACTCTTCTTGGCGACCCAGAAAACTTCACCCCAGCAAACCCACTGGTTACTCCGCCACATATTCAACCCGAGTGATATTTCCTGTTTGCCTACGCTATTCTGCGATCTATCCCAAACAAACTAGGAGGGGTCCTAGCACTGCTATTTAGCATTCTAGTACTCTTTGTAGTCCCAATTTTACATACCTCAAAGCAACGAGGACTAACTTTCCGACCAATCACTCAATTCTTATTCTGAACCCTAGTGGCAGATATAATTATTTTAACATGAATTGGGGGGTATACCTGTAGAACACCCATATGTTATCATTGG
>1982_buenav_StaMaria         
GCAGCCTACGAAAGACCCATCCACTAATAAAAATTGCTAATGGTGCACTAGTTGACCTTCCAACACCATCTAATATTTCAGCACTCTGAAACTTCGGATCTCTTCTGGGGTTATGCTTAATTACTCAGATTCTAACCGGCCTATTTCTGGCAATACACTACACCTCTGACATTTCTACCGCATTCTCGTCCGTCACACATATTTGTCGAGACGTTAATTATGGTTGACTTATCCGAAATATGCATGCCAATGGCGCATCATTCTTCTTCATCTGTATTTATATGCACATTGCTCGTGGCCTTTACTACGGGTCCTACCTTTATAAAGAAACCTGAAACATTGGAGTTGTACTACTTCTTCTTGTTATAATAACTGCTTTTGTGGGCTATGTACTCCCGTGAGGTCAGATATCTTTCTGAGGTGCCACAGTCATCACCAATCTCCTATCAGCAGTACCTTATATGGGAGATACCCTTGTCCAATGAATTTGAGGAGGCTTTTCAGTAGATAACGCAACACTAACCCGATTCTTCGCCTTCCACTTCCTATTCCCGTTTGTAATCGCCGGTGCAACTGTTCTCCACTTGTTATTCCTACACGAAACGGGATCAAATAACCCTGCCGGATTAAATTCCGACGCCAACAAAATCTCTTTCCACCCCTACTTCTCTTATAAAGACCTTCTCGGCTTTGTCCTGATACTACTAGCTCTAGCGTCCCTTACCCTATTTTCTCCTACTCTCCTTGGGGACCCAGAAAACTTCACCCCCGCAAACCCGCTAGTTACCCCACCACACATTCAACCCGAGTGATATTTCTTGTTTGCCTACGCTATTCTACGATCCATTCCGAATAAACTTGGAGGGGTCCTAGCGTTGCTATTTAGTATTCTAGTACTTTTGGTAGTCCCAATCTTACACACTTCAAAGCAACGAGGACTAACTTTCCGACCGGTCACCCAATTTTTATTCTGAACCCTCGTAGCAGATATAATTATCTTAACATGGAATGGGAGGTATACCTGTAGAACATCCATACGTCATTATTGG
