# Supplementary material for: Genetic differentiation in the southern population of the Fathead Minnow Pimephales promelas Rafinesque (Actinopterygii: Cyprinidae)
Source: PeerJ. 2019 Apr 29;7:e6224. doi: 10.7717/peerj.6224 (PMC6497047; doi:10.7717/peerj.6224)
Supplement: Supplemental Information 2 [file peerj-07-6224-s005.fas]

>1982_buenav_StaMaria1   
AGCTTTATATGATGTTTTCACTGAGATGCGTTAGATGCGAGTATACAAGACAATGGATGGCTATTTTAGAAACAGTAATTTATAAATTTAAGATGTGCTAGCAGACGTGTCTGTACTACAGTATCACTGCGGCCCATGTGGTGTTGTAATATGCCCGAAAATGCCTCTATGAAGTAAAACACTATATATTTAAGAGTAATATTTGTCATAGAATTAAACTTGTAATGTATATGTAGTGATTCTGTGCTAGTTAGTCAATGCTAACGGCATGCTAAGAACACACTTGGAGCAA--GTAGAAATTGTTTTTCTTAACGGTTGCCGCCTAGCTGGTGAATTGCTTAAAACAATCGTAATT---TTTCTATTAGAGATTAATAATTCGATAAATTTCCGAAACTTTATG-GTTAATTTATTACATTATGGGTTCTTATGAATAGCATGTCACCTTGCTTATTTTTACAGACGCAT-AGATTGT----CACTTTTAAAGGCTAGTTAGCTAAATAATTTAATTA---TAATAACCTT-CATGTTTTTCCAAACCCGTGACTTTTACCTGTGTACCATAAAATGAAATATGCGTAATATTATCACCTGACGACCTGAGCCTACATTTTATGTACGTTAAAATTGTGAGGAGAGTGGAAGTAAATTAAGATAGTTATTGAATTATGA--GTTTAGGTTTGGAGCAAAGTGA
>1982_buenav_StaMaria2   
AGCTTTATATGATGTTTTCACTGAGATGCGTTAGATGCGAGTATACAAGACAATGGATGGCTATTTTAGAAACAGTAATTTATAAATTTAAGATGTGCTAGCAGACGTGTCTGTACTACAGTATCACTGCGGCCCATGTGGTGTTGTAATATGCCCGAAAATGCCTCTATGAAGTAAAACACTATATATTTAAGAGTAATATTTGTCATAGAATTAAACTTGTAATGTATATGTAGTGATTCTGTGCTAGTTAGTCAATGCTAACGGCATGCTAAGAACACACTTGGAGCAA--GTAGAAATTGTTTTTCTTAACGGTTGCCGCCTAGCTGGTGAATTGCTTAAAACAATCGTAATT---TTTCTATTAGAGATTAATAATTCGATAAATTTCCGAAACTTTATG-GTTAATTTATTACATTATGGGTTCTTATGAATAGCATGTCACCTTGCTTATTTTTACAGACGCAT-AGATTGT----CACTTTTAAAGGCTAGTTAGCTAAATAATTTAATTA---TAATAACCTT-CATGTTTTTCCAAACCCGTGACTTTTACCTGTGTACCATAAAATGAAATATGCGTAATATTATCACCTGACGACCTGAGCCTACATTTTATGTACGTTAAAATTGTGAGGAGAGTGGAAGTAAATTAAGATAGTTATTGAATTATGA--GTTTAGGTTTGGAGCAAAGTGA
>7728_cgrand_CGrandes1   
AGCTTTATATGATGTTTTCACTGAGATGCGTTAGATGCGAGTATACAAGACAATGGATGGCTATTTTAGAAACAGTAATTTATAAATTTAAGATGTGCTAGCAGACGTGTCTGTACTACAGTATCACTGCGGCCCATGTGGTGTTGTAATATGCCCGAAAATGCCTCTATGAAGTAAAATACCATATATTTAAGAGTAATATTTGTCATAGAATTAAACTTGTGATGTATATGTTGTGATTCTGTGCTAGCTTGTCAATGCTAACGGCATGCTAAGAACACACTTGGAGCTA--GTAGAAATTGTTTTTCTTAACGGTTGCCGCCTAGCTGGTGAATTGCTTAAAACAATCGTAATTAATTTTCAATTAGATATTAATAATTCGATTAATTGCCGAGACGTTTTACGTTAATTTATTTAATTATAGGTTCTTATGAATAGCATGTCACCTTGCTTATCTTTACAGACGCATTAGATTGT----CACTTTTAAAGGCTAGTTAGCTAAATAATTTAATTC---TAATAACCTTTCATGTTTTTCTAAACCCGTGACTTTCATCTGTGTACCATAAAATGAAATATGCGTAATATAATCACCTGACGACCTGAGCCTACATTTTATGTACGTTAAAGTTGTGAGAAGAGTGTAAGTAAATTAAGATAGTTATTGAATTATGA--GTTAAGGTTTGGAGCAAAGTGA
>7728_cgrand_CGrandes2   
AGCTTTATATGATGTTTTCACTGAGATGCGTTAGATGCGAGTATACAAGACAATGGATGGCTATTTTAGAAACAGTAATTTATAAATTTAAGATGTGCTAGCAGACGTGTCTGTACTACAGTATCACTGCGGCCCATGTGGTGTTGTAATATGCCCGAAAATGCCTCTATGAAGTAAAATACCATATATTTAAGAGTAATATTTGTCATAGAATTAAACTTGTGATGTATATGTTGTGATTCTGTGCTAGCTTGTCAATGCTAACGGCATGCTAAGAACACACTTGGAGCTA--GTAGAAATTGTTTTTCTTAACGGTTGCCGCCTAGCTGGTGAATTGCTTAAAACAATCGTAATTAATTTTCAATTAGATATTAATAATTCGATTAATTGCCGAGACGTTTTACGTTAATTTATTTAATTATAGGTTCTTATGAATAGCATGTCACCTTGCTTATCTTTACAGACGCATTAGATTGT----CACTTTTAAAGGCTAGTTAGCTAAATAATTTAATTC---TAATAACCTTTCATGTTTTTCTAAACCCGTGACTTTCATCTGTGTACCATAAAATGAAATATGCGTAATATAATCACCTGACGACCTGAGCCTACATTTTATGTACGTTAAAGTTGTGAGAAGAGTGTAAGTAAATTAAGATAGTTATTGAATTATGA--GTTAAGGTTTGGAGCAAAGTGA
>7725_cgrand_CGrandes1   
AGCTTTATATGATGTTTTCACTGAGATGCGTTAGATGCGAGTAAACAAGACAATGGATGGCTATTTTAGAAACAGTAATTTATAAATTTAAGATGTGCTAGCAGACGTGTCTGTACTACAGTATCACTGCGGCCCATGTGGTGTTGTAATATGCCCGAAAATGCCTCTATGAAGTAAAATACCATATATTTAAGAGTAATATTTGTCATAGAATTAAACTTGTGATGTATATGTTGTGATTCTGTGCTAGCTTGTCAATGCTAACGGCATGCTAAGAACACACTTGGAGCTA--GTAGAAATTGTTTTTCTTAACGGTTGCCGCCTAGCTGGTGAATTGCTTAAAACAATCGTAATTAATTTTCAATTAGATATTAATAATTCGATTAATTGCCGAGACGTTTTACGTTAATTTATTTAATTATAGGTTCTTATGAATAGCATGTCACCTTGCTTATCTTTACAGACGCATTAGATTGT----CACTTTTAAAGGCTAGTTAGCTAAATAATTTAATTC---TAATAACCTTTCATGTTTTTCTAAACCCGTGACTTTCATCTGTGTACCATAAAATGAAATATGCGTAATATAATCACCTGACGACCTGAGCCTACATTTTATGTACGTTAAAGTTGTGAGAAGAGTGTAAGTAAATTAAGATAGTTATTGAATTATGA--GTTCAGGTTTGGAGCAAAGTGA
>7725_cgrand_CGrandes2   
AGCTTTACATGATGTTTTCACTGAGATGCGTTAGATGCGAGTATACAAGACAATGGATGGCTATTTTAGAAACCGTAATTTATAAATTTAAGATGTGCTAGCAGACGTGTCTGTACTACAGTATCACTGCGGCCCATGTGGTGTTGTAATATGCCCGAAAATGCCTCTATGAAGTAAAATACCATATATTTAAGAGTAATATTTGTCATAGAATTAAACTTGTGATGTATATGTTGTGATTCTGTGCTAGCTTGTCAATGCTAACGGCATGCTAAGAACACACTTGGAGCTA--GTAGAAATTGTTTTTCTTAACGGTTGCCGCCTAGCTGGTGAATTGCTTAAAACAATCGTAATTAATTTTCAATTAGATATTAATAATTCGATTAATTGCCGAGACGTTTTACGTTAATTTATTTAATTATAGGTTCTTATGAATAGCATGTCACCTTGCTTATCTTTACAGACGCATTAGATTGT----CACTTTTAAAGGCTAGTTAGCTAAATAATTTAATTC---TAATAACCTTTCATGTTTTTCTAAACCCGTGACTTTCATCTGTGTACCATAAAATGAAATATGCGTAATATAATCACCTGACGACCTGAGCCTACATTTTATGTACGTTAAAGTTGTGAGAAGAGTGTAAGTAAATTAAGATAGTTATTGAATTATGA--GTTCAGGTTTGGAGCAAAGTGA
>7873_cabull_Yaqui1      
AGCTTTATATGATGTTTTCACTGAGATGCGTTAGATGCGAGTATACAAGACAATGGATGGCTATTTTAGAAACAGTAATTTATAAATTTAAGATGTGCTAGCAGACGTGTCTGTACTACAGTATCACTGCGGCCCATGTGGTGTTGTAATATGCCCGAAAATGCCTCTATGAAGTAAAATACCATATATTTAAGAGTAATATTTGTCATAGAATTAAACTTGTGATGTATATGTAGTGATTCTGTGCTAGCTAGTCAATGCTAACGGCATGCTAAGAACACACTTGGAGCCA--GTAGAAATTGTTTTTCTTAACGGTTGCCGCCTAGCTGGTGAATTGCTTAAAACAATCGTAATTAATTTTCAATTAGATATTAATAATTCGATTAATTGCCGAGACGTTTTG-GTTAATTTATTTAATTATAGGTTCTTATGAATAGCATGTCACCTTGCTTATCTTTACAGACGCATTAGATTGT----CACTTTTAAAGGCTAGTTAGCTAAATAATTTAATTA---TAATAACCTTTCATGTTTTTCTAAACCCGTGACTTTCATCTGTGTACCATAAAATGAAATATGCGTAATATAATCACCTGACGACCTGAGCCTACATTTTATGTACGTTAAAGTTGTGAGAAGAGTGTAAGTAAATTAAGATAGTTATTGAATTATGA--GTTTAGGTTTGGAGCAAAGTGA
>7874_cabull_Yaqui1      
AGCTTTATATGATGTTTTCACTGAGATGCGTTAGATGCGAGTATACAAGACAATGGATGGCTATTTTAGAAACAGTAATTTATAAATTTAAGATGTGCTAGCAGACGTGTCTGTACTACAGTATCACTGCGGCCCATGTGGTGTTGTAATATGCCCGAAAATGCCTCTATGAAGTAAAATACCATATATTTAAGAGTAATATTTGTCATAGAATTAAACTTGTGATGTATATGTAGTGATTCTGTGCTAGCTAGTCAATGCTAACGGCATGCTAAGAACACACTTGGAGCCA--GTAGAAATTGTTTTTCTTAACGGTTGCCGCCTAGCTGGTGAATTGCTTAAAACAATCGTAATTAATTTTCAATTAGATATTAATAATTCGATTAATTGCCGAGACGTTTTG-GTTAATTTATTTAATTATAGGTTCTTATGAATAGCATGTCACCTTGCTTGTCTTTACAGACGCATTAGATTGT----CACTTTTAAAGGCTAGTTAGCTAAATAATT-----A---TAATAACCTTTCACGTTTTTCTAAACCCGTGACTTTCATCTGTGTACCATAAAATGAAATATGCGTAATATAATCACCTGACGACCTGAGCCTACATTTTATGTACGTTAAAGTTGTGAGAAGAGTGTAAGTAAATTAAGATAGTTATTGAATTATGA--GTTTAGGTTTGGAGCAAAGTGA
>7873_cabull_Yaqui2      
AGCTTTATATGATGTTTTCACTGAGATGCGTTAGATGCGAGTATACAAGACAATGGATGGCTATTTTAGAAACAGTAATTTATAAATTTAAGATGTGCTAGCAGACGTGTCTGTACTACAGTATCACTGCGGCCCATGTGGTGTTGTAATATGCCCGAAAATGCCTCTATGAAGTAAAATACCATATATTTAAGAGTAATATTTGTCATAGAATTAAACTTGTGATGTATATGTAGTGATTCTGTGCTAGCTAGTCAATGCTAACGGCATGCTAAGAACACACTTGGAGCCA--GTAGAAATTGTTTTTCTTAACGGTTGCCGCCTAGCTGGTGAATTGCTTAAAACAATCGTAATTAATTTTCAATTAGATATTAATAATTCGATTAATTGCCGAGACGTTTTG-GTTAATTTATTTAATTATAGGTTCTTATGAATAGCATGTCACCTTGCTTATCTTTACAGACGCATTAGATTGT----CACTTTTAAAGGCTAGTTAGCTAAATAATTTAATTA---TAATAACCTTTCATGTTTTTCTAAACCCGTGACTTTCATCTGTGTACCATAAAATGAAATATGCGTAATATAATCACCTGACGACCTGAGCCTACATTTTATGTACGTTAAAGTTGTGAGAAGAGTGTAAGTAAATTAAGATAGTTATTGAATTATGA--GTTTAGGTTTGGAGCAAAGTGA
>7874_cabull_Yaqui2      
AGCTTTATATGATGTTTTCACTGAGATGCGTTAGATGCGAGTATACAAGACAATGGATGGCTATTTTAGAAACAGTAATTTATAAATTTAAGATGTGCTAGCAGACGTGTCTGTACTACAGTATCACTGCGGCCCATGTGGTGTTGTAATATGCCCGAAAATGCCTCTATGAAGTAAAATACCATATATTTAAGAGTAATATTTGTCATAGAATTAAACTTGTGATGTATATGTAGTGATTCTGTGCTAGCTAGTCAATGCTAACGGCATGCTAAGAACACACTTGGAGCCA--GTAGAAATTGTTTTTCTTAACGGTTGCCGCCTAGCTGGTGAATTGCTTAAAACAATCGTAATTAATTTTCAATTAGATATTAATAATTCGATTAATTGCCGAGACGTTTTG-GTTAATTTATTTAATTATAGGTTCTTATGAATAGCATGTCACCTTGCTTGTCTTTACAGACGCATTAGATTGT----CACTTTTAAAGGCTAGTTAGCTAAATAATT-----A---TAATAACCTTTCACGTTTTTCTAAACCCGTGACTTTCATCTGTGTACCATAAAATGAAATATGCGTAATATAATCACCTGACGACCTGAGCCTACATTTTATGTACGTTAAAGTTGTGAGAAGAGTGTAAGTAAATTAAGATAGTTATTGAATTATGA--GTTTAGGTTTGGAGCAAAGTGA
>7875_cabull_Yaqui1      
AGCTTTATATGATGTTTTCACTGAGATGCGTTAGATGCGAGTATACAAGACAATGGATGGCTATTTTAGAAACAGTAATTTATAAATTTAAGATGTGCTAGCAGACGTGTCTGTACTACAGTATCACTGCGGCCCATGTGGTGTTGTAATATGCCCGAAAATGCCTCTATGAAGTAAAATACCATATATTTAAGAGTAATATTTGTCATAGAATTAAACTTGTGATGTATATGTAGTGATTCTGTGCTAGCTAGTCAATGCTAACGGCATGCTAAGAACACACTTGGAGCCA--GTAGAAATTGTTTTTCTTAACGGTTGCCGCCTAGCTGGTGAATTGCTTAAAACAATCGTAATTAATTTTCAATTAGATATTAATAATTCGATTAATTGCCGAGACGTTTTG-GTTAATTTATTTAATTATAGGTTCTTATGAATAGCATGTCACCTTGCTTATCTTTACAGACGCATTAGATTGT----CACTTTTAAAGGCTAGTTAGCTAAATAATTTAATTA---TAATAACCTTTCATGTTTTTCTAAACCCGTGACTTTCATCTGTGTACCATAAAATGAAATATGCGTAATATAATCACCTGACGACCTGAGCCTACATTTTATGTACGTTAAAGTTGTGAGAAGAGTGTAAGTAAATTAAGATAGTTATTGAATTATGA--GTTTAGGTTTGGAGCAAAGTGA
>7875_cabull_Yaqui2      
AGCTTTATATGATGTTTTCACTGAGATGCGTTAGATGCGAGTATACAAGACAATGGATGGCTATTTTAGAAACAGTAATTTATAAATTTAAGATGTGCTAGCAGACGTGTCTGTACTACAGTATCACTGCGGCCCATGTGGTGTTGTAATATGCCCGAAAATGCCTCTATGAAGTAAAATACCATATATTTAAGAGTAATATTTGTCATAGAATTAAACTTGTGATGTATATGTAGTGATTCTGTGCTAGCTAGTCAATGCTAACGGCATGCTAAGAACACACTTGGAGCCA--GTAGAAATTGTTTTTCTTAACGGTTGCCGCCTAGCTGGTGAATTGCTTAAAACAATCGTAATTAATTTTCAATTAGATATTAATAATTCGATTAATTGCCGAGACGTTTTG-GTTAATTTATTTAATTATAGGTTCTTATGAATAGCATGTCACCTTGCTTGTCTTTACAGACGCATTAGATTGT----CACTTTTAAAGGCTAGTTAGCTAAATAATTTAATTA---TAATAACCTTTCATGTTTTTCTAAACCCGTGACTTTCATCTGTGTACCATAAAATGAAATATGCGTAATATAATCACCTGACGACCTGAGCCTACATTTTATGTACGTTAAAGTTGTGAGAAGAGTGTAAGTAAATTAAGATAGTTATTGAATTATGA--GTTTAGGTTTGGAGCAAAGTGA
>7882_cabull_Yaqui1      
AGCTTTATATGATGTTTTCACTGAGATGCGTTAGATGCGAGTATACAAGACAATGGATGGCTATTTTAGAAACAGTAATTTATAAATTTAAGATGTGCTAGCAGACGTGTCTGTACTACAGTATCACTGCGGCCCATGTGGTGTTGTAATATGCCCGAAAATGCCTCTATGAAGTAAAATACCATATATTTAAGAGTAATATTTGTCATAGAATTAAACTTGTGATGTATATGTAGTGATTCTGTGCTAGCTAGTCAATGCTAACGGCATGCTAAGAACACACTTGGAGCCA--GTAGAAATTGTTTTTCTTAACGGTTGCCGCCTAGCTGGTGAATTGCTTAAAACAATCGTAATTAATTTTCAATTAGATATTAATAATTCGATTAATTGCCGAGACGTTTTG-GTTAATTTATTTAATTATAGGTTCTTATGAATAGCATGTCACCTTGCTTATCTTTACAGACGCATTAGATTGT----CACTTTTAAAGGCTAGTTAGCTAAATAATTTAATTA---TAATAACCTTTCATGTTTTTCTAAACCCGTGACTTTCATCTGTGTACCATAAAATGAAATATGCGTAATATAATCACCTGACGACCTGAGCCTACATTTTATGTACGTTAAAGTTGTGAGAAGAGTGTAAGTAAATTAAGATAGTTATTGAATTATGA--GTTTAGGTTTGGAGCAAAGTGA
>7882_cabull_Yaqui2      
AGCTTTATATGATGTTTTCACTGAGATGCGTTAGATGCGAGTATACAAGACAATGGATGGCTATTTTAGAAACAGTAATTTATAAATTTAAGATGTGCTAGCAGACGTGTCTGTACTACAGTATCACTGCGGCCCATGTGGTGTTGTAATATGCCCGAAAATGCCTCTATGAAGTAAAATACCATATATTTAAGAGTAATATTTGTCATAGAATTAAACTTGTGATGTATATGTAGTGATTCTGTGCTAGCTAGTCAATGCTAACGGCATGCTAAGAACACACTTGGAGCCA--GTAGAAATTGTTTTTCTTAACGGTTGCCGCCTAGCTGGTGAATTGCTTAAAACAATCGTAATTAATTTTCAATTAGATATTAATAATTCGATTAATTGCCGAGACGTTTTG-GTTAATTTATTTAATTATAGGTTCTTATGAATAGCATGTCACCTTGCTTGTCTTTACAGACGCATTAGATTGT----CACTTTTAAAGGCTAGTTAGCTAAATAATTTAATTA---TAATAACCTTTCATGTTTTTCTAAACCCGTGACTTTCATCTGTGTACCATAAAATGAAATATGCGTAATATAATCACCTGACGACCTGAGCCTACATTTTATGTACGTTAAAGTTGTGAGAAGAGTGTAAGTAAATTAAGATAGTTATTGAATTATGA--GTTTAGGTTTGGAGCAAAGTGA
>7876_cabull_Yaqui1      
AGCTTTATATGATGTTTTCACTGAGATGCGTTAGATGCGAGTATACAAGACAATGGATGGCTATTTTAGAAACAGTAATTTATAAATTTAAGATGTGCTAGCAGACGTGTCTGTACTACAGTATCACTGCGGCCCATGTGGTGTTGTAATATGCCCGAAAATGCCTCTATGAAGTAAAATACCATATATTTAAGAGTAATATTTGTCATAGAATTAAACTTGTGATGTATATGTAGTGATTCTGTGCTAGCTAGTCAATGCTAACGGCATGCTAAGAACACACTTGGAGCCA--GTAGAAATTGTTTTTCTTAACGGTTGCCGCCTAGCTGGTGAATTGCTTAAAACAATCGTAATTAATTTTCAATTAGATATTAATAATTCGATTAATTGCCGAGACGTTTTG-GTTAATTTATTTAATTATAGGTTCTTATGAATAGCATGTCACCTTGCTTATCTTTACAGACGCATTAGATTGT----CACTTTTAAAGGCTAGTTAGCTAAATAATTTAATTA---TAATAACCTTTCATGTTTTTCTAAACCCGTGACTTTCATCTGTGTACCATAAAATGAAATATGCGTAATATAATCACCTGACGACCTGAGCCTACATTTTATGTACGTTAAAGTTGTGAGAAGAGTGTAAGTAAATTAAGATAGTTATTGAATTATGA--GTTTAGGTTTGGAGCAAAGTGA
>7876_cabull_Yaqui2      
AGCTTTATATGATGTTTTCACTGAGATGCGTTAGATGCGAGTAAACAAGACAATGGATGGCTATTTTAGAAACAGTAATTTATAAATTTAAGATGTGCTAGCAGACGTGTCTGTACTACAGTATCACTGCGGCCCATGTGGTGTTGTAATATGCCCGAAAATGCCTCTATGAAGTAAAATACCATATATTTAAGAGTAATATTTGTCATAGAATTAAACTTGTGATGTATATGTAGTGATTCTGTGCTAGCTAGTCAATGCTAACGGCATGCTAAGAACACACTTGGAGCCA--GTAGAAATTGTTTTTCTTAACGGTTGCCGCCTAGCTGGTGAATTGCTTAAAACAATCGTAATTAATTTTCAATTAGATATTAATAATTCGATTAATTGCCGAGACGTTTTG-GTTAATTTATTTAATTATAGGTTCTTATGAATAGCATGTCACCTTGCTTATCTTTACAGACGCATTAGATTGT----CACTTTTAAAGGCTAGTTAGCTAAATAATTTAATTA---TAATAACCTTTCATGTTTTTCTAAACCCGTGACTTTCATCTGTGTACCATAAAATGAAATATGCGTAATATAATCACCTGACGACCTGAGCCTACATTTTATGTACGTTAAAGTTGTGAGAAGAGTGTAAGTAAATTAAGATAGTTATTGAATTATGA--GTTTAGGTTTGGAGCAAAGTGA
>7877_cabull_Yaqui1      
AGCTTTATATGATGTTTTCACTGAGATGCGTTAGATGCGAGTATACAAGACAATGGATGGCTATTTTAGAAACAGTAATTTATAAATTTAAGATGTGCTAGCAGACGTGTCTGTACTACAGTATCACTGCGGCCCATGTGGTGTTGTAATATGCCCGAAAATGCCTCTATGAAGTAAAATACCATATATTTAAGAGTAATATTTGTCATAGAATTAAACTTGTGATGTATATGTAGTGATTCTGTGCTAGCTAGTCAATGCTAACGGCATGCTAAGAACACACTTGGAGCCA--GTAGAAATTGTTTTTCTTAACGGTTGCCGCCTAGCTGGTGAATTGCTTAAAACAATCGTAATTAATTTTCAATTAGATATTAATAATTCGATTAATTGCCGAGACGTTTTG-GTTAATTTATTTAATTATAGGTTCTTATGAATAGCATGTCACCTTGCTTATCTTTACAGACGCATTAGATTGT----CACTTTTAAAGGCTAGTTAGCTAAATAATTTAATTA---TAATAACCTTTCATGTTTTTCTAAACCCGTGACTTTCATCTGTGTACCATAAAATGAAATATGCGTAATATAATCACCTGACGACCTGAGCCTACATTTTATGTACGTTAAAGTTGTGAGAAGAGTGTAAGTAAATTAAGATAGTTATTGAATTATGA--GTTTAGGTTTGGAGCAAAGTGA
>7877_cabull_Yaqui2      
AGCTTTATATGATGTTTTCACTGAGATGCGTTAGATGCGAGTATACAAGACAATGGATGGCTATTTTAGAAACAGTAATTTATAAATTTAAGATGTGCTAGCAGACGTGTCTGTACTACAGTATCACTGCGGCCCATGTGGTGTTGTAATATGCCCGAAAATGCCTCTATGAAGTAAAATACCATATATTTAAGAGTAATATTTGTCATAGAATTAAACTTGTGATGTATATGTAGTGATTCTGTGCTAGCTAGTCAATGCTAACGGCATGCTAAGAACACACTTGGAGCCA--GTAGAAATTGTTTTTCTTAACGGTTGCCGCCTAGCTGGTGAATTGCTTAAAACAATCGTAATTAATTTTCAATTAGATATTAATAATTCGATTAATTGCCGAGACGTTTTG-GTTAATTTATTTAATTATAGGTTCTTATGAATAGCATGTCACCTTGCTTATCTTTACAGACGCATTAGATTGT----CACTTTTAAAGGCTAGTTAGCTAAATAATTTAATTA---TAATAACCTTTCATGTTTTTCTAAACCCGTGACTTTCATCTGTGTACCATAAAATGAAATATGCGTAATATAATCACCTGACGACCTGAGCCTACATTTTATGTACGTTAAAGTTGTGAGAAGAGTGTAAGTAAATTAAGATAGTTATTGAATTATGA--GTTTAGGTTTGGAGCAAAGTGA
>6045_abas_Nazas1        
AGCTTTATATGATGTTTTCACTGAGATGCGTTAGATGCGAGTATACAAGACAATGGATGGCTATTTTAGAAACAGTAATTTATAAATTTAAGATGTGCTAGCAAACGTGTCTGTACTACAGTATCACTGCGGCCCATGTGGTGTTGTAATATGCCCGAAAATGCCTCTATGAAGTAAAATACCATATATTTAAGAGTAATATTTGTCATAGAATTAAACTTGTGATGTATATGTTGTGATTCTGTGCTAGCTAGTCAATGCTAACGGCATGCTAAGAACACACTTGGAGCTT--GTAGAAATTGTTTTCCTTAACGGTTGCCGCCTAGCTGGTGAATTGCTTAAAACAATCGTAATTAATTTTCAATTAGATATTAATAATTCGATTAATTGCCGAGACGTTTTG-GTTAATTTATTTAATTATAGGTTCTTATGAATAGCATGTCACCTTGCTTATCTTTACAGACGCATTAGATTGT----CACTTTTAAAGGCTAGTTAGCTAAACAATTTAATTA---TAATAACCTTTCATGTTTTTCTAAACCCGTGACTTTCATCTGTGTTCCATAAAATGAAATATGCGCAATATAATCACCTGACGACCTGAGCCTACATTTTATGTACGTTAAAGTTGTGAGAAGAGTGTAAGTAAATTAAGATAGTTATTGAATTATGA--GTTTAGGTTTGGAGCAAAGTGA
>6045_abas_Nazas2        
AGCTTTATATGATGTTTTCACTGAGATGCGTTAGATGCGAGTTAACAAGACAATGGATGGCTATTTTAGAAACAGTAATTTATAAATTTAAGATGTGCTAGCAAACGTGTCTGTACTACAGTATCACTGCGGCCCATGTGGTGTTGTAATATGCCCGAAAATGCCTCTATGAAGTAAAATACCATATATTTAAGAGTAATATTTGTCATAGAATTAAACTTGTGATGTATATGTTGTGATTCTGTGCTAGCTAGTCAATGCTAACGGCATGCTAAGAACACACTTGGAGCTT--GTAGAAATTGTTTTCCTTAACGGTTGCCGCCTAGCTGGTGAATTGCTTAAAACAATCGTAATTAATTTTCAATTAGATATTAATAATTCGATTAATTGCCGAGACGTTTTG-GTTAATTTATTTAATTATAGGTTCTTATGAATAGCATGTCACCTTGCTTATCTTTACAGACGCATTAGATTGT----CACTTTTAAAGGCTAGTTAGCTAAACAATTTAATTA---TAATAACCTTTCATGTTTTTCTAAACCCGTGACTTTCATCTGTGTTCCATAAAATGAAATATGCGCAATATAATCACCTGACGACCTGAGCCTACATTTTATGTACGTTAAAGTTGTGAGAAGAGTGTAAGTAAATTAAGATAGTTATTGAATTATGA--GTTTAGGTTTGGAGCAAAGTGA
>6532_pnal_Nazas1        
AGCTTTATATGATGTTTTCACTGAGATGCGTTAGATGCGAGTAAACAAGACAATGGATGGCTATTTTAGAAACAGTAATTTATAAATTTAAGATGTGCTAGCAAACGTGTCTGTACTACAGTATCACTGCGGCCCATGTGGTGTTGTAATATGCCCGAAAATGCCTCTATGAAGTAAAATACCATATATTTAAGAGTAATATTTGTCATAGAATTAAACTTGTGATGTATATGTTGTGATTCTGTGCTAGCTAGTCAATGCTAACGGCATGCTAAGAACACACTTGGAGCTT--GTAGAAATTGTTTTCCTTAACGGTTGCCGCCTAGCTGGTGAATTGCTTAAAACAATCGTAATTAATTTTCAATTAGATATTAATAATTCGATTAATTGCCGAGACGTTTTG-GTTAATTTATTTAATTATAGGTTCTTATGAATAGCATGTCACCTTGCTTATCTTTACAGACGCATTAGATTGT----CACTTTTAAAGGCTAGTTAGCTAAACAATTTAATTA---TAATAACCTTTCATGTTTTTCTAAACCCGTGACTTTCATCTGTGTTCCATAAAATGAAATATGCGCAATATAATCACCTGACGACCTGAGCCTACATTTTATGTACGTTAAAGTTGTGAGAAGAGTGTAAGTAAATTAAGATAGTTATTGAATTATGA--GTTTAGGTTTGGAGCAAAGTGA
>6532_pnal_Nazas2        
AGCTTTATATGATGTTTTCACTGAGATGCGTTAGATGCGAGTTAACAAGACAATGGATGGCTATTTTAGAAACAGTAATTTATAAATTTAAGATGTGCTAGCAAACGTGTCTGTACTACAGTATCACTGCGGCCCATGTGGTGTTGTAATATGCCCGAAAATGCCTCTATGAAGTAAAATACCATATATTTAAGAGTAATATTTGTCATAGAATTAAACTTGTGATGTATATGTTGTGATTCTGTGCTAGCTAGTCAATGCTAACGGCATGCTAAGAACACACTTGGAGCTT--GTAGAAATTGTTTTCCTTAACGGTTGCCGCCTAGCTGGTGAATTGCTTAAAACAATCGTAATTAATTTTCAATTAGATATTAATAATTCGATTAATTGCCGAGACGTTTTG-GTTAATTTATTTAATTATAGGTTCTTATGAATAGCATGTCACCTTGCTTATCTTTACAGACGCATTAGATTGT----CACTTTTAAAGGCTAGTTAGCTAAACAATTTAATTA---TAATAACCTTTCATGTTTTTCTAAACCCGTGACTTTCATCTGTGTTCCATAAAATGAAATATGCGCAATATAATCACCTGACGACCTGAGCCTACATTTTATGTACGTTAAAGTTGTGAGAAGAGTGTAAGTAAATTAAGATAGTTATTGAATTATGA--GTTTAGGTTTGGAGCAAAGTGA
>6113_jico_Nazas1        
AGCTTTATATGATGTTTTCACTGAGATGCGTTAGATGCGAGTATACAAGACAATGGATGGCTATTTTAGAAACAGTAATTTATAAATTTAAGATGTGCTAGCAGACGTGTCTGTACTACAGTATCACTGCGGCCCATGTGGTGTTGTAATATGCCCGAAAATGCCTCTATGAAGTAAAATACCATATATTTAAGAGTAATATTTGTCATAGAATTAAACTTGTGATGTATATGTTGTGATTCTGTGCTAGCTAGTCAATGCTAACGGCATGCTAAGAACACACTTGGAGCTT--GTAGAAATTGTTTTCCTTAACGGTTGCCGCCTAGCTGGTGAATTGCTTAAAACAATCGTAATTAATTTTCAATTAGATATTAATAATTCGATTAATTGCCGAGACGTTTTG-GTTAATTTATTTAATTATAGGTTCTTATGAATAGCATGTCACCTTGCTTATCTTTACAGACGCATTAGATTGT----CACTTTTAAAGGCTAGTTAGCTAAACAATTTAATTA---TAATAACCTTTCATGTTTTTCTAAACCCGTGACTTTCATCTGTGTTCCATAAAATGAAATATGCGCAATATAATCACCTGACGACCTGAGCCTACATTTTATGTACGTTAAAGTTGTGAGAAGAGTGTAAGTAAATTAAGATAGTTATTGAATTATGA--GTTTAGGTTTGGAGCAAAGTGA
>6113_jico_Nazas2        
AGCTTTATATGATGTTTTCACTGAGATGCGTTAGATGCGAGTAAACAAGACAATGGATGGCTATTTTAGAAACAGTAATTTATAAATTTAAGATGTGCTAGCAAACGTGTCTGTACTACAGTATCACTGCGGCCCATGTGGTGTTGTAATATGCCCGAAAATGCCTCTATGAAGTAAAATACCATATATTTAAGAGTAATATTTGTCATAGAATTAAACTTGTGATGTATATGTTGTGATTCTGTGCTAGCTAGTCAATGCTAACGGCATGCTAAGAACACACTTGGAGCTT--GTAGAAATTGTTTTCCTTAACGGTTGCCGCCTAGCTGGTGAATTGCTTAAAACAATCGTAATTAATTTTCAATTAGATATTAATAATTCGATTAATTGCCGAGACGTTTTG-GTTAATTTATTTAATTATAGGTTCTTATGAATAGCATGTCACCTTGCTTATCTTTACAGACGCATTAGATTGT----CACTTTTAAAGGCTAGTTAGCTAAACAATTTAATTA---TAATAACCTTTCATGTTTTTCTAAACCCGTGACTTTCATCTGTGTTCCATAAAATGAAATATGCGCAATATAATCACCTGACGACCTGAGCCTACATTTTATGTACGTTAAAGTTGTGAGAAGAGTGTAAGTAAATTAAGATAGTTATTGAATTATGA--GTTTAGGTTTGGAGCAAAGTGA
>6114_jico_Nazas1        
AGCTTTATATGATGTTTTCACTGAGATGCGTTAGATGCGAGTATACAAGACAATGGATGGCTATTTTAGAAACAGTAATTTATAAATTTAAGATGTGCTAGCAAACGTGTCTGTACTACAGTATCACTGCGGCCCATGTGGTGTTGTAATATGCCCGAAAATGCCTCTATGAAGTAAAATACCATATATTTAAGAGTAATATTTGTCATAGAATTAAACTTGTGATGTATATGTTGTGATTCTGTGCTAGCTAGTCAATGCTAACGGCATGCTAAGAACACACTTGGAGCTT--GTAGAAATTGTTTTCCTTAACGGTTGCCGCCTAGCTGGTGAATTGCTTAAAACAATCGTAATTAATTTTCAATTAGATATTAATAATTCGATTAATTGCCGAGACGTTTTG-GTTAATTTATTTAATTATAGGTTCTTATGAATAGCATGTCACCTTGCTTATCTTTACAGACGCATTAGATTGT----CACTTTTAAAGGCTAGTTAGCTAAACAATTTAATTA---TAATAACCTTTCATGTTTTTCTAAACCCGTGACTTTCATCTGTGTTCCATAAAATGAAATATGCGCAATATAATCACCTGACGACCTGAGCCTACATTTTATGTACGTTAAAGTTGTGAGAAGAGTGTAAGTAAATTAAGATAGTTATTGAATTATGA--GTTTAGGTTTGGAGCAAAGTGA
>6114_jico_Nazas2        
AGCTTTATATGATGTTTTCACTGAGATGCGTTAGATGCGAGTTAACAAGACAATGGATGGCTATTTTAGAAACAGTAATTTATAAATTTAAGATGTGCTAGCAAACGTGTCTGTACTACAGTATCACTGCGGCCCATGTGGTGTTGTAATATGCCCGAAAATGCCTCTATGAAGTAAAATACCATATATTTAAGAGTAATATTTGTCATAGAATTAAACTTGTGATGTATATGTTGTGATTCTGTGCTAGCTAGTCAATGCTAACGGCATGCTAAGAACACACTTGGAGCTT--GTAGAAATTGTTTTCCTTAACGGTTGCCGCCTAGCTGGTGAATTGCTTAAAACAATCGTAATTAATTTTCAATTAGATATTAATAATTCGATTAATTGCCGAGACGTTTTG-GTTAATTTATTTAATTATAGGTTCTTATGAATAGCATGTCACCTTGCTTATCTTTACAGACGCATTAGATTGT----CACTTTTAAAGGCTAGTTAGCTAAACAATTTAATTA---TAATAACCTTTCATGTTTTTCTAAACCCGTGACTTTCATCTGTGTTCCATAAAATGAAATATGCGCAATATAATCACCTGACGACCTGAGCCTACATTTTATGTACGTTAAAGTTGTGAGAAGAGTGTAAGTAAATTAAGATAGTTATTGAATTATGA--GTTTAGGTTTGGAGCAAAGTGA
>7015_porv_Conchos1      
AGCTTTATATGATGTTTTCACTGAGATGCGTTAGATGCGAGTTTACAAGACAATGGATGGCTATTTTAGAAACAGTAATTTATAAATTTAAGATGTGCTAGCAGACGTGTCTGTACTACAGTATCACTGCGGCCCATGTGGTGTTGTAATATGCCCGAAAATGCCTCTATGAAGTAAAATACCATATATTTAAGAGTAATATTTGTCATAGAATTAAACTTGTGATGTATATGTTGTGATTCTGTGCTAGCTAGTCAATGCTAACGGCATGCTAAGAACACACTTGGAGCTA--GTAGAAATTGTTTTCCTTAACGGTTGCCGCCTAGCTGGTGAATTGCTTAAAACAATCGTAATTAATTTTCAATTAGATATTAATAATTCGATTAATTGCCGAGACGTTTTG-GTTAATTTATTTAATTATAGGTTCTTATGAATAGCATGTCACCTTGCTTATCTTTACAGACGCATTAGATTGT----CACTTTTAAAGGCTAGTTAGCTAAATAATTTAATTA---TAATAACCTTTCATGTTTTTCTAAACCCGTGACTTTCATCTGTGTTCCATAAAATGAAATATGCGCAATATAATCACCTGACGACCTGAGCCTACATTGTATGTACGTTAAAGTTGTGAGAAGAGTGTAAGTAAATTAAGATAGTTATTGAATTATGA--GTTTAGGTTTGGAGCAAAGTGA
>7015_porv_Conchos2      
AGCTTTATATGATGTTTTCACTGAGATGCGTTAGATGCGAGTTTACAAGACAATGGATGGCTATTTTAGAAACAGTAATTTATAAATTTAAGATGTGCTAGCAAACGTGTCTGTACTACAGTATCACTGCGGCCCATGTGGTGTTGTAATATGCCCGAAAATGCCTCTATGAAGTAAAATACCATATATTTAAGAGTAATATTTGTCATAGAATTAAACTTGTGATGTATATGTTGTGATTCTGTGCTAGCTAGTCAATGCTAACGGCATGCTAAGAACACACTTGGAGCTT--GTAGAAATTGTTTTCCTTAACGGTTGCCGCCTAGCTGGTGAATTGCTTAAAACAATCGTAATTAATTTTCAATTAGATATTAATAATTCGATTAATTGCCGAGACGTTTTG-GTTAATTTATTTAATTATAGGTTCTTATGAATAGCATGTCACCTTGCTTATCTTTACAGACGCATTAGATTGT----CACTTTTAAAGGCTAGTTAGCTAAACAATTTAATTA---TAATAACCTTTCATGTTTTTCTAAACCCGTGACTTTCATCTGTGTTCCATAAAATGAAATATGCGCAATATAATCACCTGACGACCTGAGCCTACATTGTATGTACGTTAAAGTTGTGAGAAGAGTGTAAGTAAATTAAGATAGTTATTGAATTATGA--GTTTAGGTTTGGAGCAAAGTGA
>7016_porv_Conchos1      
AGCTTTATATGATGTTTTCACTGAGATGCGTTAGATGCGAGTAAACAAGACAATGGATGGCTATTTTAGAAACAGTAATTTATAAATTTAAGATGTGCTAGCAAACGTGTCTGTACTACAGTATCACTGCGGCCCATGTGGTGTTGTAATATGCCCGAAAATGCCTCTATGAAGTAAAATACCATATATTTAAGAGTAATATTTGTCATAGAATTAAACTTGTGATGTATATGTTGTGATTCTGTGCTAGCTAGTCAATGCTAACGGCATGCTAAGAACACACTTGGAGCTT--GTAGAAATTGTTTTCCTTAACGGTTGCCGCCTAGCTGGTGAATTGCTTAAAACAATCGTAATTAATTTTCAATTAGATATTAATAATTCGATTAATTGCCGAGACGTTTTG-GTTAATTTATTTAATTATAGGTTCTTATGAATAGCATGTCACCTTGCTTATCTTTACAGACGCATTAGATTGT----CACTTTTAAAGGCTAGTTAGCTAAACAATTTAATTA---TAATAACCTTTCATGTTTTTCTAAACCCGTGACTTTCATCTGTGTTCCATAAAATGAAATATGCGCAATATAATCACCTGACGACCTGAGCCTACATTTTATGTACGTTAAAGTTGTGAGAAGAGTGTAAGTAAATTAAGATAGTTATTGAATTATGA--GTTTAGGTTTGGAGCAAAGTGA
>7016_porv_Conchos2      
AGCTTTATATGATGTTTTCACTGAGATGCGTTAGATGCGAGTAAACAAGACAATGGATGGCTATTTTAGAAACAGTAATTTATAAATTTAAGATGTGCTAGCAAACGTGTCTGTACTACAGTATCACTGCGGCCCATGTGGTGTTGTAATATGCCCGAAAATGCCTCTATGAAGTAAAATACCATATATTTAAGAGTAATATTTGTCATAGAATTAAACTTGTGATGTATATGTTGTGATTCTGTGCTAGCTAGTCAATGCTAACGGCATGCTAAGAACACACTTGGAGCTT--GTAGAAATTGTTTTCCTTAACGGTTGCCGCCTAGCTGGTGAATTGCTTAAAACAATCGTAATTAATTTTCAATTAGATATTAATAATTCGATTAATTGCCGAGACGTTTTG-GTTAATTTATTTAATTATAGGTTCTTATGAATAGCATGTCACCTTGCTTATCTTTACAGACGCATTAGATTGT----CACTTTTAAAGGCTAGTTAGCTAAACAATTTAATTA---TAATAACCTTTCATGTTTTTCTAAACCCGTGACTTTCATCTGTGTTCCATAAAATGAAATATGCGCAATATAATCACCTGACGACCTGAGCCTACATTTTATGTACGTTAAAGTTGTGAGAAGAGTGTAAGTAAATTAAGATAGTTATTGAATTATGA--GTTTAGGTTTGGAGCAAAGTGA
>6956_vcor_Conchos1      
AGCTTTATATGATGTTTTCACTGAGATGCGTTAGATGCGAGTATACAAGACAATGGATGGCTATTTTAGAAACAGTAATTTATAAATTTAAGATGTGCTAGCAGACGTGTCTGTACTACAGTATCACTGCGGCCCATGTGGTGTTGTAATATGCCCGAAAATGCCTCTATGAAGTAAAATACCATATATTTAAGAGTAATATTTGTCATAGAATTAAACTTGTGATGTATATGTTGTGATTCTGTGCTAGCTAGTCAATGCTAACGGCATGCTAAGAACACACTTGGAGCTA--GTAGAAATTGTTTTCCTTAACGGTTGCCGCCTAGCTGGTGAATTGCTTAAAACAATCGTAATTAATTTTCAATTAGATATTAATAATTCGATTAATTGCCGAGACGTTTTG-GTTAATTTATTTAATTATAGGTTCTTATGAATAGCATGTCACCTTGCTTATCTTTACAGACGCATTAGATTGT----CACTTTTAAAGGCTAGTTAGCTAAATAATTTAATTA---TAATAACCTTTCATGTTTTTCTAAACCCGTGACTTTCATCTGTGTTCCATAAAATGAAATATGCGCAATATAATCACCTGACGACCTGAGCCTACATTGTATGTACGTTAAAGTTGTGAGAAGAGTGTAAGTAAATTAAGATAGTTATTGAATTATGA--GTTTAGGTTTGGAGCAAAGTGA
>6956_vcor_Conchos2      
AGCTTTATATGATGTTTTCACTGAGATGCGTTAGATGCGAGTAAACAAGACAATGGATGGCTATTTTAGAAACAGTAATTTATAAATTTAAGATGTGCTAGCAAACGTGTCTGTACTACAGTATCACTGCGGCCCATGTGGTGTTGTAATATGCCCGAAAATGCCTCTATGAAGTAAAATACCATATATTTAAGAGTAATATTTGTCATAGAATTAAACTTGTGATGTATATGTTGTGATTCTGTGCTAGCTAGTCAATGCTAACGGCATGCTAAGAACACACTTGGAGCTT--GTAGAAATTGTTTTCCTTAACGGTTGCCGCCTAGCTGGTGAATTGCTTAAAACAATCGTAATTAATTTTCAATTAGATATTAATAATTCGATTAATTGCCGAGACGTTTTG-GTTAATTTATTTAATTATAGGTTCTTATGAATAGCATGTCACCTTGCTTATCTTTACAGACGCATTAGATTGT----CACTTTTAAAGGCTAGTTAGCTAAACAATTTAATTA---TAATAACCTTTCATGTTTTTCTAAACCCGTGACTTTCATCTGTGTTCCATAAAATGAAATATGCGCAATATAATCACCTGACGACCTGAGCCTACATTGTATGTACGTTAAAGTTGTGAGAAGAGTGTAAGTAAATTAAGATAGTTATTGAATTATGA--GTTTAGGTTTGGAGCAAAGTGA
>6955_vcor_Conchos1      
AGCTTTATATGATGTTTTCACTGAGATGCGTTAGATGCGAGTATACAAGACAATGGATGGCTATTTTAGAAACAGTAATTTATAAATTTAAGATGTGCTAGCAGACGTGTCTGTACTACAGTATCACTGCGGCCCATGTGGTGTTGTAATATGCCCGAAAATGCCTCTATGAAGTAAAATACCATATATTTAAGAGTAATATTTGTCATAGAATTAAACTTGTGATGTATATGTTGTGATTCTGTGCTAGCTAGTCAATGCTAACGGCATGCTAAGAACACACTTGGAGCTT--GTAGAAATTGTTTTCCTTAACGGTTGCCGCCTAGCTGGTGAATTGCTTAAAACAATCGTAATTAATTTTCAATTAGATATTAATAATTCGATTAATTGCCGAGACGTTTTG-GTTAATTTATTTAATTATAGGTTCTTATGAATAGCATGTCACCTTGCTTATCTTTACAGACGCATTAGATTGT----CACTTTTAAAGGCTAGTTAGCTAAACAATTTAATTA---TAATAACCTTTCATGTTTTTCTAAACCCGTGACTTTCATCTGTGTTCCATAAAATGAAATATGCGCAATATAATCACCTGACGACCTGAGCCTACATTTTATGTACGTTAAAGTTGTGAGAAGAGTGTAAGTAAATTAAGATAGTTATTGAATTATGA--GTTTAGGTTTGGAGCAAAGTGA
>6955_vcor_Conchos2      
AGCTTTATATGATGTTTTCACTGAGATGCGTTAGATGCGAGTAAACAAGACAATGGATGGCTATTTTAGAAACAGTAATTTATAAATTTAAGATGTGCTAGCAAACGTGTCTGTACTACAGTATCACTGCGGCCCATGTGGTGTTGTAATATGCCCGAAAATGCCTCTATGAAGTAAAATACCATATATTTAAGAGTAATATTTGTCATAGAATTAAACTTGTGATGTATATGTTGTGATTCTGTGCTAGCTAGTCAATGCTAACGGCATGCTAAGAACACACTTGGAGCTT--GTAGAAATTGTTTTCCTTAACGGTTGCCGCCTAGCTGGTGAATTGCTTAAAACAATCGTAATTAATTTTCAATTAGATATTAATAATTCGATTAATTGCCGAGACGTTTTG-GTTAATTTATTTAATTATAGGTTCTTATGAATAGCATGTCACCTTGCTTATCTTTACAGACGCATTAGATTGT----CACTTTTAAAGGCTAGTTAGCTAAACAATTTAATTA---TAATAACCTTTCATGTTTTTCTAAACCCGTGACTTTCATCTGTGTTCCATAAAATGAAATATGCGCAATATAATCACCTGACGACCTGAGCCTACATTGTATGTACGTTAAAGTTGTGAGAAGAGTGTAAGTAAATTAAGATAGTTATTGAATTATGA--GTTTAGGTTTGGAGCAAAGTGA
>6955_vcor_Conchos2_1    
AGCTTTATATGATGTTTTCACTGAGATGCGTTAGATGCGAGTATACAAGACAATGGATGGCTATTTTAGAAACAGTAATTTATAAATTTAAGATGTGCTAGCAGACGTGTCTGTACTACAGTATCACTGCGGCCCATGTGGTGTTGTAATATGCCCGAAAATGCCTCTATGAAGTAAAATACCATATATTTAAGAGTAATATTTGTCATAGAATTAAACTTGTGACTTATATGTTGTGATTCTGTGCTAGCTAGTCAATGCTAACGGCATGCTAAGAACACACTTGGAGCTA--GTAGAAATTGTTTTCCTTAACGGTTGCCGCCTAGCTGGTGAATTGCTTAAAACAATCGTAATTAATTTTCAATTAGATATTAATAATTCGATTAATTGCCGAGACGTTTTG-GTTAATTTATTTAATTATAGGTTCTTATGAATAGCATGTCACCTTGCTTATCTTTACAGACGCATTAGATTGT----CACTTTTAAAGGCTAGTTAGCTAAACAATTTAATTA---TAATAACCTTTCATGTTTTTCTAAACCCGTGACTTTCATCTGTGTTCCATAAAATGAAATATGCGCAATATAATCACCTGACGACCTGAGCCTACATTTTATGTACGTTAAAGTTGTGAGAAGAGTGTAAGTAAATTAAGATAGTTATTGAATTATGA--GTTTAGGTTTGGAGCAAAGTGA
>6955_vcor_Conchos2_2    
AGCTTTATATGATGTTTTCACTGAGATGCGTTAGATGCGAGTAAACAAGACAATGGATGGCTATTTTAGAAACAGTAATTTATAAATTTAAGATGTGCTAGCAAACGTGTCTGTACTACAGTATCACTGCGGCCCATGTGGTGTTGTAATATGCCCGAAAATGCCTCTATGAAGTAAAATACCATATATTTAAGAGTAATATTTGTCATAGAATTAAACTTGTGACTTATATGTTGTGATTCTGTGCTAGCTAGTCAATGCTAACGGCATGCTAAGAACACACTTGGAGCTA--GTAGAAATTGTTTTCCTTAACGGTTGCCGCCTAGCTGGTGAATTGCTTAAAACAATCGTAATTAATTTTCAATTAGATATTAATAATTCGATTAATTGCCGAGACGTTTTG-GTTAATTTATTTAATTATAGGTTCTTATGAATAGCATGTCACCTTGCTTATCTTTACAGACGCATTAGATTGT----CACTTTTAAAGGCTAGTTAGCTAAACAATTTAATTA---TAATAACCTTTCATGTTTTTCTAAACCCGTGACTTTCATCTGTGTTCCATAAAATGAAATATGCGCAATATAATCACCTGACGACCTGAGCCTACATTGTATGTACGTTAAAGTTGTGAGAAGAGTGTAAGTAAATTAAGATAGTTATTGAATTATGA--GTTTAGGTTTGGAGCAAAGTGA
